# Supplementary material for: Leveraging spatial transcriptomics data to recover cell locations in single-cell RNA-seq with CeLEry
Source: Nat Commun. 2023 Jul 8;14:4050. doi: 10.1038/s41467-023-39895-3 (PMC10329686; doi:10.1038/s41467-023-39895-3)
Supplement: Supplementary file 4 — Source data [file 41467_2023_39895_MOESM4_ESM.xlsx]

## Sheet: 2A
GSTM1
0.527296	0	0	0	0	0	0	0	0	0	0	0	0	0	0	0	0	0	0	0	0	0	0	0	0	0	0	0	0	0	0	0	0	0	0	0	0	0	0	0	-0.336775	0.851166	0.973455	0.0604566	0	0	0	0	0	0
0.603512	0	0	0	0	0	0	0	0	0	0	0	0	0	0	0	0	0	0	0	0	0	0	-0.61726	-0.399952	-0.193087	-0.869435	1.13691	0.375537	-0.883692	0.885481	0.607769	-0.425391	1.4837	1.92434	1.54699	1.5145	0.592531	0.915553	-0.0885191	-0.620442	-0.626936	-0.393579	-1.09489	-0.955763	1.1243	0.670404	0	0	0
0	0	0	0	0	0	0	0	0	0	0	0	0	0	0	0	0	0	0	0	-0.54947	0.439432	-1.73123	2.31036	1.92122	2.71917	1.163	2.03351	1.77165	0.400623	-0.725839	1.60174	0.522534	-0.0651976	0.380045	0.0957918	-0.459428	-0.552594	-0.807421	-0.194111	-0.735003	1.04842	-0.237435	1.36783	0.123536	-1.04451	-0.249472	-0.0817378	0.44975	0
0	0	0	0	0	0	0	0	0	0	0	0	0	0	0	0	0	-0.617434	-0.423881	1.18904	2.36802	1.85007	2.34214	1.91863	1.37405	0.818038	0.594488	1.23281	1.38997	1.65706	-1.39871	-0.113997	1.47091	0.389273	-1.01312	-0.525118	-0.369653	-0.951921	0.180606	-0.486186	-0.512268	1.2124	-0.143898	1.38219	1.38219	0.00618546	1.24381	0.354049	1.00923	-1.13707
0	0	0	0	0	0	0	0	0	0	0	0	0	0	0	0	-0.523088	0.278481	2.07748	2.41962	0.715272	-1.5832	2.47867	1.91894	-1.38481	-1.71607	-1.5303	-1.9646	1.12833	0.53411	0.158947	1.13399	1.38021	0.743119	-0.315711	1.07103	-1.26732	-1.42029	-1.21768	1.4053	-0.972694	0.241638	0.352908	0.441449	1.35126	0.329215	-0.169769	0.0542079	1.36699	0.15104
0	0	0	0	0	0	0	0	0	0	0	0	0	0	-0.55633	-3.12955	1.02521	0.992643	-2.34032	-2.16825	1.21652	1.37638	0.821581	1.09654	-1.41315	-0.749179	-1.53878	-1.55862	-2.34453	-0.762192	-1.5053	0.113737	0.0982023	-0.367446	-1.44686	0.872334	0.509748	0.434682	-0.313745	-1.4006	0.119596	0.284211	0.00903275	-0.298275	0.143957	-0.0140899	0.748226	0.708247	1.37397	1.22876
-0.427263	0	0	0	0	0	0	0	0	0	0	0	0	0	-2.28713	1.59217	1.13771	-1.4479	-1.0823	2.15564	0.592417	-1.14355	-1.19132	-0.603923	-1.53419	-1.52911	-1.64225	-1.757	-1.51421	-1.51616	-0.421397	-1.48778	-1.41362	-1.35453	-0.64243	-0.90689	-1.132	-1.24503	0.0554038	-1.4344	0.406182	0.212445	-0.128522	0.122148	0.098538	-0.139997	-0.432841	-0.348158	1.09874	1.38807
0.222066	0	0	0	0	0	0	0	0	0	0	0	0	-0.421995	-0.199817	-1.20229	-2.10191	-1.7072	2.74742	-0.807963	1.32919	-1.50775	1.32601	-1.21738	-1.51568	-2.32942	0.803858	-1.64921	-2.35997	-1.44984	0.171839	-1.77678	-1.28539	-1.28847	0.0190466	-1.32721	-1.33573	-1.31036	-1.28814	-0.831522	-0.640294	-0.0135685	-0.14373	-0.0990973	-0.169166	-0.467628	-0.497499	-0.207771	1.28592	1.31153
0.706358	0	0	0	0	0	0	0	0	0	0	0	-0.631911	0.840276	-0.157739	0.207801	0.215704	-2.52697	2.06612	-0.0210663	-0.977767	-1.12711	1.18281	-0.951498	-1.51308	0.718617	0.336042	0.505143	0.406227	0.294352	0.831137	0.893282	0.928959	0.570704	-0.00863449	-0.00937571	-1.30485	-1.2437	-0.484228	0.0640213	-0.938737	-1.27662	-0.978404	-1.14667	-1.15945	0.0733707	-0.477864	0.480556	1.33945	1.27452
0.586151	0	-0.609397	0.324314	0.309185	0	0	0	0	-0.703117	-0.613571	-0.692972	-1.91777	-0.254403	0.0690757	1.07213	0.217577	-0.872188	3.01344	0.444681	1.09596	0.23851	0.210059	0.823749	0.234819	0.835844	0.067565	0.108586	0.0851807	-0.679296	-1.96649	0.300196	0.216674	1.20445	1.41733	1.72268	0.605439	-0.0279297	-0.644045	-0.168944	0.113759	0.1671	-0.468395	-0.940788	-0.255456	0.0783802	-0.54944	1.26943	1.1788	1.27345
0.781524	-0.0550413	-0.0772895	-0.158443	-0.0329881	0.230138	-0.465759	-0.831992	-1.49709	-0.176048	0.559248	1.04731	-0.154717	-0.39743	-0.583006	0.00345692	0.798494	2.12774	1.87561	1.73916	0.171096	0.0617011	0.57694	0.0451199	0.0146216	1.1133	1.03963	-2.70676	0.271774	-1.90815	0.400398	-1.58509	-0.0178093	-1.38233	-0.00141011	1.53226	0.635332	0.575751	0.491429	-0.991225	-0.170477	-0.288183	-0.902349	-0.749358	0.234958	-0.303527	1.1789	1.26375	1.16056	1.22524
0.529905	0.333871	0.839234	0.195964	-0.177011	0.278227	-0.197692	0.594688	-0.728017	-1.00022	-1.04892	0.446174	1.96087	0.107135	0.604951	0.283283	1.05924	-0.14754	-1.9101	2.36307	1.85909	0.0322438	-0.975888	-1.1751	0.0457442	1.06756	0.716198	-0.639045	-1.47827	-1.48046	-0.168622	-1.46657	-0.633778	-0.27578	1.34592	-1.19212	0.771263	0.279093	1.25315	-0.397078	-0.149654	-0.755417	-0.751926	0.130957	0.151686	-0.404994	1.14227	1.25515	-0.146838	1.18452
0.814967	-0.0652576	0.227316	-0.266751	-0.249995	0.317147	0.513647	0.459534	0.559778	0.348465	0.400256	-1.3242	1.3887	0.239773	1.0744	1.6263	0.0543423	-0.397759	-1.07919	-1.69731	3.12359	0.996866	0.311598	2.13252	2.51391	3.30359	2.22094	2.17794	1.736	0.0597746	-0.222682	-0.263919	-0.19778	-1.39085	-1.17539	-1.33426	0.159093	-3.06991	1.36883	-0.897474	-0.996388	-1.37039	-0.133267	1.0013	1.42957	1.38545	0.673453	1.26928	1.20997	1.13711
-0.168329	0.04053	0.10188	-0.147013	-0.127842	0.363438	-0.164947	0.447815	-0.412189	0.257399	0.202136	-0.112587	-0.315942	0.00881974	0.892071	0.334635	0.0541596	-0.263441	-1.4675	-1.32299	0.61915	2.99396	1.48526	-0.739671	-0.0434055	1.35332	-0.857013	1.23733	1.23017	2.26144	1.47438	-1.2686	-1.21976	-0.230318	-1.07578	-0.159887	0.137569	-1.77824	1.09495	0.39335	-0.42212	-0.158336	-0.705686	-1.30371	1.47731	1.32321	1.37324	1.2689	-0.140297	1.17709
0.924252	0.159639	0.12732	0.234884	-0.0694249	0.350401	0.314709	-0.28051	0.220534	-0.47222	0.430439	-0.223491	0.191315	0.0273614	0.775318	1.2417	1.25455	0.15344	0.0734164	0.986419	1.02304	-0.797903	0.455499	1.92345	0.091746	1.65266	2.12836	1.91031	0.49809	1.2345	-0.341884	2.18577	1.71705	-0.226675	-0.0726894	-0.391569	0.18756	-0.289154	1.28396	-0.579601	-0.301341	-0.86804	0.289017	1.36412	1.1676	1.38259	1.28947	1.25783	1.15703	0.979348
0.59129	0.388757	0.353888	-0.255485	0.518317	0.53269	-0.203157	-0.372318	-0.459335	0.305754	0.0348592	-0.353627	-0.187199	0.394586	0.415088	1.73551	2.46727	1.4367	2.7167	3.13535	3.37725	3.11779	0.412587	2.05793	1.42561	-0.37917	1.58656	1.82799	1.63928	1.245	1.72187	1.18152	-0.812836	-0.0442755	-0.526409	-0.0309133	-0.189131	1.66382	1.53844	0.364741	-1.09358	-1.88857	0.32649	0.892242	1.37447	1.34037	1.10187	1.07531	0.986202	0.988967
0.6818	-0.253836	0.523543	0.456032	0.4166	0.276575	0.307149	-0.351647	0.1065	-0.00723674	0.276079	-0.690144	0.348471	-0.188752	1.0781	0.598933	2.00876	1.03881	2.20023	2.85125	0.977461	0.838707	2.31654	1.13702	0.763558	1.06979	0.359696	0.580087	0.523092	1.26635	0.882159	0.934645	0.310833	2.11028	-0.655253	-0.586769	0.0240064	1.37434	-0.151523	0.429919	-0.918622	-0.783226	1.00608	0.816868	1.34709	1.19688	1.12786	0.774363	0.931876	0.99073
0.859854	0.0639322	0.396473	0.838224	0.243483	0.136673	0.494189	0.372689	0.440329	0.234517	0.337193	-0.598682	0.486657	0.777385	-0.240148	1.41891	1.82238	1.6017	1.81822	0.615422	1.98358	1.52722	0.716375	1.50603	0.929404	0.676377	0.706142	0.64874	1.24093	1.17203	0.48434	0.932794	0.988064	2.01772	-0.747863	0.228847	-0.229391	0.920654	-0.860888	1.28201	-0.12993	-0.0152768	0.820901	0.721232	0.777428	0.857746	0.802767	0.544321	0.593768	0.934879
0.876392	0.824123	-0.357221	0.249677	0.0189509	-0.0453254	0.369506	0.410941	0.395997	0.407089	0.300826	0.0493271	-0.0593155	0.587466	0.812649	1.36581	1.27134	1.88101	0.0216596	1.91709	1.24264	1.4207	1.05287	1.72115	1.52875	0.6187	0.994472	1.00628	1.03155	0.650651	0.853504	0.375974	1.30836	1.13572	-0.809827	-0.14914	-0.311879	-0.637057	-1.4187	-1.01057	-0.549199	-0.443921	-0.51589	0.886349	0.308735	0.828207	0.46247	1.02245	0.832238	0.458601
-0.0574822	0.0371984	0.273311	0.0948611	0.250653	-0.185382	0.298397	0.160595	-0.357642	-0.253747	0.0932445	0.494973	-0.489943	0.871299	1.11711	1.13392	1.28871	1.4974	1.63735	1.35154	1.74912	1.33683	0.465331	1.18546	0.313632	1.00921	1.07539	0.863315	1.30681	1.23547	0.901975	0.938545	0.823209	2.44743	-0.932714	0.361915	-0.117448	0.658182	0.369003	-1.61118	1.53896	-0.699834	-0.882038	0.598558	0.21198	1.0173	0.800429	0.606725	0.714598	0.970608
0.0739187	0.157445	0.0436162	0.107528	0.221734	-0.315766	-0.0934942	-0.320126	-0.0260687	-0.372094	-0.200415	-0.263542	-0.311261	0.0975787	-0.228231	0.831106	-0.816047	1.33086	0.942689	1.07142	0.459522	0.277073	1.48199	1.13749	0.717407	0.0255234	0.761986	0.539387	1.3767	1.09929	1.25795	0.79686	0.836203	2.43929	-0.0388691	-0.0476492	-0.796666	-0.479516	0.360686	-1.4115	1.1109	0.268091	-0.485787	-0.166426	0.919027	0.739573	0.773277	0.370313	0.617616	-0.697795
0.57893	-0.0546773	0.0692892	0.423512	0.294059	0.233426	0.187383	0.120049	-0.210449	-0.289508	0.204872	0.0861968	-0.257981	0.0913906	-0.428265	-0.454891	0.506507	-0.869699	1.12342	0.669541	-0.0954507	1.18929	0.81404	-0.203035	0.464212	0.696555	0.443251	0.796697	0.647192	0.990582	0.205987	-0.14142	1.07269	-0.766791	-0.839461	-0.421347	0.43792	-0.927521	0.199601	1.82983	-0.767974	-0.772399	-0.712318	-1.0076	0.851942	-0.386662	-0.53518	-0.71432	-0.770746	0.595467
0.215977	0.162531	0.0489767	0.284014	-0.153497	0.428583	0.0972369	-0.0378885	1.25042	0.204925	0.362867	0.408213	-0.348219	-0.402778	-0.52487	-0.643666	0.386862	0.686145	-0.924136	0.945194	-0.117945	0.739467	-0.153615	-0.236426	-0.576072	1.01096	0.52509	1.53405	-0.272591	0.432046	0.868012	-0.154698	2.60803	0.383385	0.563277	-0.145216	-0.583393	-0.782047	-0.224986	0.249996	-1.48633	0.844674	-0.796663	-0.00187976	-1.07056	-0.408797	-0.36375	-0.453382	-0.374331	-0.462402
0.320816	0.227863	0.166341	-0.0043085	0.300911	-0.256727	0.0913067	0.401825	0.327753	0.155883	-0.100585	0.262941	-0.517422	-0.30625	-0.364009	-0.446204	-0.824453	-0.774068	0.478498	0.540009	-0.144919	0.540506	-0.427045	0.372796	0.255837	-0.290004	-0.246217	1.15977	0.579798	0.454622	-0.0572409	0.711122	-0.106421	1.29789	-0.57957	0.349122	0.0349677	-0.822346	-0.884075	-0.5936	1.44599	-1.21588	-0.693261	-0.938331	-0.459302	-0.234758	-0.408539	1.12996	-1.34169	0.92002
0.47161	0.0752852	0.151312	0.198569	0.159296	0.334686	0.153521	0.0735477	0.12027	0.174264	0.108565	-0.358938	-0.355334	-0.544273	-0.369191	-0.692468	-0.601165	-0.390599	-0.247555	0.250573	-0.724802	0.200735	-0.673858	-0.623542	0.547007	-0.344233	0.0124757	-0.0212926	0.516488	0.146172	0.824057	0.880181	-1.22447	1.15143	0.187774	-0.896368	-0.612174	0.112436	0.87913	-0.892286	0.0602231	-1.56589	0.994722	-0.436468	-0.63176	-0.975832	0.493982	-1.64291	-1.37701	-0.533358
0.015504	0.248167	-0.0106421	0.413627	0.0301954	0.0467344	0.206497	0.0521268	0.25443	0.259941	0.0154942	0.21728	0.316144	-0.216292	-0.393278	-0.623375	-0.660593	-0.754618	-0.616511	-0.545247	-0.56532	-0.625826	0.0729659	-0.646653	0.391879	-0.265608	0.0893324	0.0950956	0.476895	0.993813	1.13322	-0.222003	-0.230013	-0.383208	1.17307	-0.762461	-1.05316	-0.509209	0.949031	-0.980558	-1.49552	1.24893	-1.37814	0.913226	0.984176	-0.693105	-0.533335	-0.182203	0.604562	-0.8115
1.06847	0.0853615	0.390344	0.334729	1.02756	0.106461	0.0495327	0.0387121	0.516491	0.510215	0.497611	0.391697	0.190272	-0.309355	-0.382862	-0.192082	-0.699679	-0.78452	-0.472867	1.37933	2.65203	-1.02861	-0.657326	0.0158908	-0.59647	-0.253476	0.146232	0.113581	0.318286	1.10567	1.29979	1.7725	1.13086	-0.276143	0.0331883	1.40989	-0.308699	-0.457389	-0.859308	-0.931773	-1.00637	-0.965573	-1.17292	-1.8001	-1.78276	-0.111324	-0.340554	-1.53317	-0.920605	-0.686976
0.0610081	0.410344	0.268987	0.323235	0.180299	0.161274	0.387655	0.458143	0.458861	0.312812	0.227563	0.503517	0.053424	-0.243515	-0.336588	-0.469146	-0.70278	-0.397324	-0.528017	1.40495	1.26488	1.21096	1.23005	-0.94704	-0.46969	-0.192093	0.101494	0.321301	0.322833	0.511007	1.2363	1.22504	2.03786	1.54818	2.09999	1.41542	-0.572453	-0.335223	0.178935	-1.25127	-0.266016	-0.634834	-0.855854	-1.17987	-1.57229	-1.83601	-2.27808	-1.06134	-0.889878	-0.758673
0.131931	-0.128166	0.296629	0.244007	0.165323	0.615835	0.232539	0.450674	0.21614	0.303215	0.210192	0.135832	0.0822496	0.414378	0.43078	0.0565062	-0.610557	-0.763683	-0.158823	-0.845248	-0.794932	-0.638527	-1.06474	2.35897	-0.406936	-5.03945e-05	0.47477	0.356005	0.576059	1.07433	1.33092	1.29161	1.27807	2.01557	1.98954	-0.272802	-0.218922	-0.535342	-0.87149	-0.651711	-0.794063	-0.677046	0.248281	-2.42858	-1.91426	-1.34904	-0.5454	0.753027	-0.294879	-0.619921
0.327722	0.0812798	0.0959481	0.0798697	0.0367607	0.304412	0.284569	0.382176	0.470522	0.298041	0.606846	0.551095	0.205914	-0.142445	0.436214	0.387085	0.227289	-0.040443	-0.825469	-0.509096	-0.892141	-0.618479	-0.609852	-0.808854	1.63568	-0.480375	0.179001	0.763903	0.96203	1.3947	1.85008	2.10511	2.09985	2.47735	-0.20646	0.237405	-0.842149	-0.293415	-0.619668	-0.257496	-1.24726	-0.061437	0.838792	-2.68905	-0.720918	-2.66349	-1.358	-0.124602	-0.174492	-0.433375
0.170779	0.151333	0.116432	0.0773534	0.0870929	0.243844	0.361703	0.255558	0.258074	0.379019	0.69728	1.32851	-0.403246	0.47086	0.456871	0.0747117	-0.0390205	-0.481692	-0.578109	-0.30715	-0.93589	-0.736789	-0.615212	-0.780022	0.145383	0.448191	0.315739	0.815997	0.220391	1.38136	1.68606	2.18026	2.44366	1.90318	0.432668	1.49499	-0.273525	-0.73132	-0.200212	-0.23071	-0.250428	-0.18264	0.0161034	-2.33282	-2.99358	-2.82371	-1.38968	-0.424894	-1.12624	-0.135223
-0.099458	-0.16302	0.0484205	0.18863	0.109311	0.364793	0.171327	0.547885	0.624559	0.714071	1.25249	2.15789	-0.667255	0.335286	0.376894	0.122244	-0.463766	-0.548231	-0.811496	-0.340678	-0.562679	-0.675192	-0.422837	-0.169499	-0.110617	1.30608	0.645074	0.554073	0.956823	1.17063	1.78413	2.03486	2.17771	2.49797	2.38772	0.0319839	-0.301816	-0.0244756	-0.657508	-0.456129	-0.855681	-0.0252451	-2.51963	-2.41447	-2.96371	-2.88368	-0.845081	-0.833747	-0.631905	-0.0145757
0.260058	-0.168185	-0.0190494	-0.0569574	0.188265	-0.0982422	0.39921	0.359655	0.596092	0.598536	1.2716	0.572675	0.427345	0.913483	0.0534217	0.470842	-0.0215824	0.250087	-0.348668	-0.62099	-0.974432	-0.599986	-0.429292	-0.330837	0.209367	0.523785	0.551234	0.73645	1.0284	1.71176	1.32846	2.18729	1.41565	1.88582	1.2547	-0.0939874	1.22773	-0.579189	0.331282	0.0681301	-0.202434	-0.492494	-1.57429	-3.08901	-0.800713	-1.38258	-0.526877	-0.518921	-0.74425	-0.741354
0.133725	0.212056	0.0251525	0.22716	0.195734	-0.133102	-0.0987466	0.117333	0.667433	-0.73836	0.770269	0.124651	0.679701	-0.107015	0.066185	0.321383	-0.411169	-0.549182	0.569635	0.00178154	-0.223731	-0.192326	0.341136	0.085609	0.436448	0.49521	0.669847	0.71959	0.720044	1.1794	1.53093	1.87831	1.94303	2.20144	2.16374	0.985863	0.295548	-0.77206	-0.363478	-0.54983	-0.0367024	-0.484324	-0.062079	-2.65472	-1.23288	-2.18395	-0.803976	-0.867223	-0.0604613	-0.805245
0.386472	0.376947	0.193188	0.117615	0.0771173	-0.661531	-0.123357	-0.130402	0.388902	0.549717	0.866395	0.368404	0.828672	0.721609	0.554088	-0.0871165	-0.464549	0.194248	1.20327	0.886706	-0.159694	-0.86134	0.390795	0.160879	0.962651	0.551639	0.674582	0.891497	1.44367	1.21458	1.47334	1.85447	1.73704	1.43633	1.73776	1.46091	0.517231	-0.417772	-0.540865	-0.516274	-0.0416688	-0.244005	-1.02113	-2.84734	-0.509733	0.798186	-0.542441	-0.442145	-0.397414	0.759618
0.501592	0.446074	0.766716	0.252852	-0.286272	-0.183927	-0.703341	0.0398436	-1.35236	0.767769	1.1532	1.06578	1.21783	-0.713274	0.77376	0.0726502	-0.011513	-0.312408	0.541922	-0.152325	0.150952	-0.153599	0.0722001	0.335992	0.303	0.446136	1.26844	0.438735	0.471899	1.61354	1.63362	1.23491	1.45922	1.61779	1.70626	0.0675361	1.54555	-0.696908	-0.292444	-0.48498	-0.699496	-0.717724	-0.58239	-0.530885	-2.34045	0.192457	-0.576691	-0.3647	0.082171	0.780699
0.311303	0.0346506	0.207001	0.333859	-0.435141	-0.735512	-0.902421	-1.13307	0.567552	1.2216	-0.413935	1.16513	0.8493	0.863762	0.00509218	1.69841	1.53021	1.46274	0.797874	0.410851	0.0384813	-0.434453	0.205115	0.910323	0.861265	0.472796	1.37053	0.986227	0.842698	0.891399	1.14284	1.43018	1.47262	1.27066	1.29757	2.09126	0.035614	0.284541	0.268759	-0.196264	-0.482564	-0.195565	-0.550827	-2.91741	-2.69512	0.323108	-0.0091606	-0.896971	-0.24045	0.970266
0.329127	-0.247539	0.400297	0.367073	0.214539	0.187994	0.042005	-0.901411	1.01242	1.4094	0.70914	0.277142	0.992801	0.00279969	1.12067	2.37449	0.234842	0.21882	-0.0639905	1.8483	0.159746	0.93791	0.449597	0.360701	1.13607	1.19736	1.25568	0.753983	1.04822	0.680593	1.4514	1.02509	1.38022	1.42688	0.913307	-0.587073	-1.98	0.0350851	-1.56121	-0.469131	-0.880985	-0.193301	-0.321609	0.17841	-1.64797	1.12979	-1.0942	-0.533153	-1.02752	0.403391
0.551043	-0.331734	-0.399791	-0.52304	-0.322927	-0.312792	-0.989055	0.683705	1.57109	0.574423	1.15722	0.781159	1.05627	2.20008	0.283415	2.38612	0.175043	0.570154	0.693619	-1.35768	0.239357	1.11483	0.484345	1.2083	1.18555	1.89952	1.21039	0.784346	1.03079	0.891466	0.75464	1.18183	1.30535	1.25217	0.77928	1.44709	-0.629662	0.340076	0.222907	-0.664214	-0.27249	-0.446535	0.873253	-2.82857	-2.36669	-0.0145197	-0.340986	-0.0645878	0.344492	1.17974
0.232975	0.280615	-0.365375	-1.00962	-1.1213	-1.29686	1.37478	1.14963	1.01457	0.30542	1.15771	0.325754	1.24381	-0.249543	0.76361	-0.529116	2.01233	-1.15269	-0.333745	-0.193205	1.31744	0.481245	1.06869	1.17121	1.14138	1.3611	1.43132	1.0512	0.758156	0.984258	0.772557	0.674195	0.835027	0.733623	0.759538	0.354867	-0.436465	0.683329	-0.155946	-0.269314	-0.751119	-0.332623	-0.287485	-2.60784	-2.52227	-2.05998	-0.0530526	0.246946	-0.700007	0.305399
0.20795	0.121514	0.379976	0.237987	-0.58231	1.18796	1.01588	0.734856	1.25286	1.3438	1.15866	1.48284	0.808075	-0.17851	0.761191	-0.523353	0.74976	0.731711	-1.23217	-0.209458	1.26513	1.39772	1.38868	1.36437	1.12733	1.57816	1.05977	1.30949	0.918777	1.30617	0.865529	0.353887	0.885977	0.0764377	0.667229	1.32752	0.281807	0.0703022	-0.394889	-0.572274	-0.500739	-0.329383	-2.46289	-0.0667963	-2.21932	-1.64889	-0.605889	-0.0683044	-0.345104	-0.575203
0.39013	0.336617	-0.239732	0.295497	-0.533942	0.942446	1.06525	0.797457	1.18622	1.26987	0.940086	2.10151	0.639104	-0.368591	0.198454	0.0106857	0.282318	-0.0274669	0.735387	1.24679	1.20033	1.81369	0.928311	1.51208	1.08239	1.09338	1.02496	1.05061	1.03965	1.25075	1.2526	0.870177	0.664754	0.661261	0.530906	0.0710894	0.357317	-1.14817	-0.629933	0.256519	-0.721248	0.45011	-0.76238	-2.06601	-1.62234	-0.970006	1.02601	0.247243	-0.640207	-0.671176
0.292133	0.0557333	-0.197598	-0.0918615	0.923097	0.879059	1.40248	-1.30243	0.884444	-1.33185	2.03553	0.122093	-0.0652371	-0.201694	0.39457	0.546046	-0.029156	0.0395727	0.0534455	1.69822	0.787698	1.3179	1.24944	0.82663	1.16229	0.977109	0.464083	0.570812	0.768178	1.16307	0.0750528	1.10145	0.743693	0.205651	0.481775	-0.12134	-0.287273	0.660139	-0.87918	-0.810779	-0.6619	-0.231875	-1.76978	-1.46499	-0.0420603	-0.156225	-0.100978	0.163656	-1.05465	-1.37198
0.169196	0.0788856	0.388143	-0.573898	0.866152	0.453885	1.07487	1.24012	0.984102	0.826068	0.636391	0.716621	0.260119	-0.233447	-0.000969861	0.00293058	0.185497	0.462879	-0.0395231	-1.79438	0.569868	1.3911	0.891321	1.2521	0.976374	1.03257	1.0317	0.554171	0.596419	0.971369	-0.220758	-0.209742	-0.253078	0.0806436	0.143429	-0.240452	-1.80472	0.328852	-1.08358	-0.189036	0.433627	-1.08988	-1.57081	-1.41429	-0.770275	-1.04878	-1.05476	0.600885	0.172085	0.226299
0.274863	0.297464	0.278598	0.771985	0.558977	0.822966	0.870229	0.896131	-1.29845	1.57328	0.432624	0.892885	0.315687	-0.114705	0.638792	-0.176171	-0.236608	0.485943	-0.460718	-0.704153	-0.569654	1.4931	1.19031	1.09979	1.1577	0.611441	0.583301	0.957133	0.456093	0.929056	-0.738001	0.869086	-0.191105	-0.154019	-0.733324	-0.847693	1.18087	-1.30333	-0.868049	0.112008	0.261926	-0.244704	-0.286038	-1.52039	-0.0810098	-0.00043162	-0.516159	-0.00248053	0.338442	0.567356
0.373624	-0.489147	-0.504466	0.260897	0.573232	0.868797	0.56218	0.854645	-0.529785	2.19075	0.704582	0.608754	0.000855073	-0.0247465	0.602802	-0.383368	0.422613	-0.509301	-1.48469	0.230339	-0.404384	1.72428	1.51366	1.37367	0.451184	0.598233	0.510678	0.456215	0.729819	-0.090362	0.223843	-1.00821	0.67713	-0.332577	-1.74527	1.35082	-0.663018	0.681965	-0.845036	0.390092	-1.33379	-1.30012	-0.148712	-1.25205	-0.730946	-0.101339	-1.02677	-0.918414	-0.147088	-0.0810301
0.10347	-0.145871	0.233218	0.0438332	0.232119	0.688948	0.335004	-0.611759	-1.17447	0.305478	0.828819	-0.562228	-0.166384	0.540179	0.495274	-0.63564	-1.44506	-0.445496	-0.65213	-1.68143	-0.185734	1.3386	0.852404	1.34681	0.598284	1.20391	0.248367	0.134704	1.24985	0.914402	0.921936	-0.0363041	-0.304514	0.447645	-2.47636	-0.725974	-1.3579	0.435017	-0.65063	-2.25455	-0.250455	-0.78346	-0.155317	0.0738804	-0.872218	0.0330768	0.0152324	-0.752031	-0.126848	-0.0673583
0.493881	0.355965	-0.380908	0.135463	0.0577579	0.402116	0.29521	0.733745	2.06834	-0.207891	0.652698	0.699539	-0.0196529	-0.372997	0.413336	-0.397743	0.404577	-0.185497	-1.00448	0.121609	-0.775155	0.124882	0.708913	2.2248	1.82225	0.448325	1.69391	-0.0438	0.901753	1.03202	1.32242	0.870586	-0.987179	0.108451	1.59284	-1.46649	0.173724	-0.71632	-2.22653	-2.26886	-2.07266	-0.110909	-0.0848979	-0.96851	-0.958275	-0.890538	-0.117368	-0.630798	0.0476709	-0.550883
0.0452995	0.317523	0.0492742	0.104472	-0.885544	0.165198	0.242068	2.34143	0.481709	0.620261	-0.335944	-0.712577	-0.598296	0.270885	-1.93153	-1.29052	0.203684	-0.946646	-0.934654	0.271715	0.122703	1.15084	1.47312	1.35395	0.992544	0.361721	1.85943	1.08148	-0.603139	1.26964	0.0764349	-0.449046	-0.772633	1.74095	-0.243913	1.11795	-1.87191	-0.641833	-0.576486	-1.5142	-0.022891	-0.00706596	-0.0157583	-0.0348163	-0.73898	0.0465386	1.42318e-05	0.0666992	0.164705	-0.0257467
0.624675	0.30633	0.703488	0.692751	0.0756151	0.11679	0.746248	0.646204	-0.16382	0.563822	0.776053	-2.54302	-1.4125	-0.0903121	-0.96621	-0.978764	-0.680548	-0.909958	-0.849051	-0.970169	-1.19677	0.934086	1.4906	0.64606	0.253641	0.42434	-0.0874578	1.90463	1.67348	-0.572421	-0.493999	-0.672076	-1.32071	-1.55469	0.781788	-0.659705	-0.789325	-0.506093	-1.28332	0.000709489	-0.567722	-0.0546995	-0.211099	-0.192373	-0.1309	-0.185919	0.167594	0.0992967	-0.0147602	0.0939034
-0.618884	0.745181	-0.152241	0.637799	0.819687	0.550157	0.96183	-1.56284	0.523936	0.116606	-2.43388	0.168584	0.0635041	-1.99815	-1.76957	-0.41883	-1.16389	-2.16456	-0.0834871	-0.945762	-1.05994	0.892636	1.55352	1.02331	0.763214	0.319172	-0.0338131	0.914106	-0.206577	-0.961092	1.48686	0.8561	0.507509	-0.409797	-0.875704	-0.424694	-0.373067	-0.539093	0.0233308	-0.204389	0.0569203	-0.320676	-0.022444	-0.0548362	0.526773	0.172536	-0.0168733	0.0361084	0.226707	0.202289
-0.222523	0.290614	0.752095	0.885211	0.483355	0.32307	0.992594	0.573018	-1.53232	0.681299	-0.252575	0.088674	-1.50435	-2.34425	-0.806067	-1.24947	-2.21306	-0.145861	-1.33108	-1.51502	-0.218991	1.47233	0.863986	0.322669	1.30338	-0.0221782	1.94299	-0.610246	-0.924465	-1.60257	-1.78566	0.17143	-1.05632	-0.113556	-0.258188	-0.325164	-0.0490271	-0.2888	-0.0977098	-0.56497	-0.533553	-0.273922	0.0153605	-0.173992	0.461489	-0.00572537	0.0117352	0.0294831	0.515835	0.0443117
-0.333296	0.276579	-0.479223	-0.357395	0.668119	1.19736	0.586755	0.790777	-2.24731	0.127281	-0.364795	-1.03406	-0.666346	-2.55957	-0.574905	-1.47485	-0.831479	-0.544529	-0.591358	-0.926931	2.00854	0.946149	1.33981	0.0370803	-0.0944673	-0.214824	-1.15857	0.196584	-1.23785	1.25369	-0.118634	-0.422242	0.066003	0.204418	-0.0353702	-0.119604	-0.0888588	-0.184838	-0.197019	-0.567143	-0.234736	0.521533	0.0172573	-0.0758701	0.494585	0.412013	0.317561	0.580248	0.463802	0.0906245
0.441706	-0.967424	0.238696	-0.837524	1.04089	1.70628	0.321487	0.527543	0.347876	-1.55829	-0.480657	-0.544413	0.479818	1.34829	0.400573	-2.26001	-0.788981	-2.00752	-0.609888	-2.27054	-0.646469	-1.71423	-1.48385	-0.945025	-1.08596	-0.643882	1.79699	1.10712	-0.679138	-1.01718	-0.754302	-0.564329	-0.113743	-0.011717	0.400455	-0.180364	0.0301781	-0.0711717	-0.171386	-0.272788	0.153281	0.20582	0.284945	0.552194	0.587307	-0.0692014	0.174703	0.0728693	0.705757	0.668641
0.12	0.0559792	-0.660627	1.1601	1.34192	1.61137	1.3964	-0.28347	0.346794	-1.46178	-0.524581	-0.501154	0.380612	0.171645	1.25677	-0.749739	0.274714	-1.10429	0.290819	-0.371	-1.38057	-2.37184	2.62622	0.893563	-1.87279	-1.53716	1.06072	-0.258933	-1.0231	-0.860718	-0.766783	-0.515508	-0.111857	-0.274295	0.309649	0.137637	0.232965	0.477527	0.294605	0.143298	0.568373	0.426778	-0.292128	-0.222775	-0.0629336	0.282143	0.666595	0.195946	-0.555579	0.601708
0.617542	0.201354	-1.02133	1.1991	1.48251	0.310913	-0.166212	0.44059	0.404336	-0.774875	-2.08426	-0.357199	0.29985	-1.80997	1.19672	-1.05519	-1.85293	-0.56818	-1.3188	-1.71079	-1.37401	-1.95651	-2.00587	-1.02075	-1.23446	-0.203992	-2.33293	-0.839576	-0.817768	-1.24466	-0.744411	-0.43344	-0.515693	-0.291284	0.483774	0.50721	-0.162497	0.133991	0.198693	-0.395544	0.207217	0.0644548	-0.694542	-0.510458	0.585667	-0.73584	0.688809	0.0305755	0.322079	0.262573
-0.244788	0.168444	1.09356	1.44936	-0.617987	-0.878958	-0.54772	-0.705764	-0.501263	-1.3864	-0.890154	0.532521	-2.7167	-1.18455	-0.96284	0.440798	-1.05541	-1.54114	-1.48945	-1.92917	-1.46027	-1.62639	-2.27381	-1.02983	-0.351919	-1.39874	-1.39011	-1.34538	-1.37375	-0.940595	-0.73846	-0.522467	-0.0316874	-0.0312087	-0.333848	0.393441	0.38284	0.224477	-0.36418	-0.109627	0.10314	0.386785	0.406611	0.249044	0.00961998	-0.33924	0.460754	-0.0864077	0.422728	0.0474581
-0.00314732	-1.2353	0.896073	1.30141	1.45388	-0.692973	-0.295297	0.504946	-0.549254	0.578739	-0.831362	0.250672	0.463578	-0.0624208	-1.85458	1.12618	0.30086	-0.25501	-1.30456	-1.24669	-1.72284	0.182153	-1.58923	-2.97067	-0.991179	-2.46625	-1.05632	-2.29778	-0.507739	-1.2632	-0.855522	-0.5336	0.210903	0.164625	-0.048374	0.32165	-0.519149	-0.17953	-0.265167	-0.0513602	-0.0151386	-0.167643	-0.0593696	0.10895	0.31514	0.342278	0.716705	0.402589	-0.169694	-0.154197
-0.974346	1.46374	0.972867	1.18361	1.74372	-0.20254	0.469699	-1.03344	-1.92572	0.0943595	1.04872	-1.17047	1.21302	1.20566	-0.513044	-0.257044	-0.852418	0.150414	-1.52802	-0.0982793	-1.09312	0.697866	-1.35335	-1.16674	-1.83993	-2.95527	-1.22579	-1.84248	-1.12146	-0.882331	-0.397158	-0.568644	-0.534977	-0.392159	-0.800977	0.192829	-0.731691	0.0108516	-0.293691	-0.335449	-0.0303296	0.358324	0.350643	-0.227523	0.204741	-0.0527873	-0.0165702	0.0209702	0.360852	0.570857
-0.938292	2.06727	-0.729517	1.35428	1.6981	0.574844	-1.48652	-0.708786	-1.84489	-1.46594	-0.148631	0.504842	0.190006	0.398492	-1.75913	-1.57217	-1.85265	-1.22806	-1.77167	-0.515318	-1.75249	-1.5736	-0.868577	-1.11613	-1.0101	-1.32671	-0.23671	-2.65663	-1.1379	-0.525049	-0.327559	-0.365979	-0.499545	-0.448189	-0.8019	-0.78624	0.1412	-0.23621	0.0503327	-0.389333	0.0396488	0.311284	-0.0967756	0.165181	-0.124342	-0.0736838	0.246108	-0.0126315	0.324114	0.585524
-0.93853	0.629333	2.31288	0.459691	1.39846	2.03402	-1.78371	-1.25881	0.184717	0.312315	0.449645	-2.13936	0.7607	-0.718101	0.0394344	-0.486822	-1.5081	-0.646233	-0.111453	-0.541653	-1.54124	-1.05291	-0.802554	-1.3938	-1.25281	-0.800011	-2.51622	-1.4121	-1.45541	-0.748775	-0.236094	-0.565047	-0.108277	-0.613671	0.0967537	0.410508	0.178599	-0.124864	-0.435409	-0.0543024	-0.434768	-0.0679957	0.0473358	0.0201408	0.510145	-0.0448961	-0.182243	0.283873	-0.251823	0.433092
0.758772	-0.256324	1.13461	0.35603	0.998235	-1.46248	-1.85635	-1.85793	1.91471	-0.039988	0.2644	-1.35677	0.472956	0.945261	0.963371	-1.23752	-0.563167	-1.45019	-1.70749	-1.56592	-0.279015	-0.576237	-0.763129	-1.29701	-0.884764	-1.8471	-1.50132	-1.28663	-0.390068	-0.371428	0.0266414	-0.306906	0.148711	-0.725394	-0.311933	-0.104878	-0.0718021	-0.0492574	-0.0757532	-0.110511	-0.227329	0.0265637	0.0758708	0.310841	-0.0543775	-0.150708	-0.142989	0.366745	-0.245849	0.271501
-0.227724	1.66245	1.62411	0.866951	0.881931	-2.17099	-1.81859	-1.89801	-0.802192	-0.6601	-2.2781	-0.765314	-1.60031	-0.580436	0.612311	0.522584	-0.0491897	0.38346	-0.382631	-0.877333	-0.167108	-0.362722	-0.871852	-1.1489	-0.884198	-1.20742	-0.869739	-0.952129	-0.569658	-1.03992	-0.527355	-0.465973	0.0860169	-0.202052	-0.333724	0.270618	0.270618	0.249713	-0.539926	0.00981876	0.221928	-0.0632794	-0.420593	0.100808	0.203518	0.296916	0.331522	0.347984	-0.183728	0.560179
1.03	0.564133	1.59168	-0.553226	2.15513	-1.96461	-2.25573	1.66134	0.374296	-2.41144	-2.37084	-1.97957	-2.81262	-1.89741	-1.42995	-0.82116	0.219538	0.0487644	-0.290482	-0.386385	-0.189138	-0.481272	-0.743874	-1.02849	-1.32371	-0.861474	-0.822869	-0.801788	-0.514891	-0.460149	-0.998628	-0.120682	-0.169217	-0.539839	-0.6292	-0.0015452	0.0397148	0.140816	0.0224055	-0.200856	0.0257341	-0.436611	0.285034	0.347469	0.511639	0.509454	0.581378	0.601534	0.315016	0.116569
-0.807341	0.940483	1.45703	-0.420613	2.7975	0.847832	1.93833	1.51709	-2.056	-1.96115	-2.48185	-1.91593	-2.29233	-2.40408	-0.458951	-0.583295	0.304318	0.214205	-1.61043	-0.544415	-0.352574	-0.376595	-0.638468	-0.990496	-0.842753	-1.12302	-0.857787	-0.565099	-0.752456	-0.923264	-0.468468	-0.285317	-0.0883712	-0.109493	-0.308429	0.0620237	-0.21728	0.0964119	0.113477	0.0953751	0.378273	-0.251046	-0.179216	0.0764522	0.574986	0.568472	-0.204373	-0.284938	0.826497	0.160838
-0.139095	-0.986837	0.485647	1.47394	0.6109	1.02733	2.93389	-0.144012	2.00587	1.41176	1.67551	1.57815	0.169694	-1.72774	-0.662735	-0.359655	-0.0305888	0.619009	0.00678039	-0.317734	-0.761847	-0.0234577	-0.557839	-1.01872	-0.636518	-0.558682	-1.03961	-1.06914	-0.600521	-0.921624	-0.307948	-0.329596	-0.0164925	0.218751	-0.193187	0.212382	0.076011	-0.0613434	0.270618	-0.413621	-0.373361	-0.170145	-0.340485	0.422133	0.612254	0.82082	0.159717	0.794067	-0.697765	0.436393
-0.400582	-0.754738	-1.27681	-0.492204	-0.835714	0.787346	0.418551	0.105093	-1.88086	1.95759	2.19995	1.09545	1.20328	0.0850603	-0.271152	-0.590605	-0.173438	-0.497367	0.0276407	-0.060307	-0.803193	-1.10962	-0.278011	-1.09603	-0.970608	-0.934204	-0.499547	-0.532565	-0.75212	-0.686644	-0.561572	-0.280421	-0.018101	-0.345001	-0.680666	-0.208973	-0.104479	0.0377896	0.303627	-0.0881836	0.0641646	0.310028	0.400391	0.443534	-0.391773	0.371779	0.268535	0.198245	0.596574	-0.118089
-0.388562	-1.96291	1.86946	-1.78291	0.622345	0.0209681	1.64875	-1.53175	1.82361	1.85362	-0.728205	1.14783	-0.674411	1.08818	-0.131868	-1.64734	-1.04846	0.101439	-0.145546	-0.0536095	-0.469168	-0.0649956	-1.17666	0.0370171	-1.10893	-0.796552	-0.732492	-0.731218	-0.381622	-0.421364	-0.357189	-0.532946	-0.203964	0.177534	-0.135685	-0.327341	0.00427187	0.0271188	-0.837378	0.502897	0.417593	-0.102416	0.735353	0.937368	0.562155	0.77777	0.950758	0.787056	0.978959	-0.700555
-0.764392	-1.78392	0.464978	0.77578	0.80827	1.64494	0.497848	0.222696	0.756123	1.14959	2.07891	0.196536	-0.68428	0.426583	1.18298	-1.608	-2.32101	-0.221943	-0.708744	-0.827164	-1.26783	0.148126	0.0227645	-1.15087	-0.142304	-0.0530626	-0.56643	-0.420644	-0.307569	-0.595186	-0.553038	-0.155035	0.101004	-0.61406	-0.684746	-0.403128	-0.462932	-0.121318	-0.109746	-0.776778	-0.661517	-1.69855	-0.920723	-0.85853	-1.37814	-0.955121	0.886185	-0.0800113	0.652257	-0.569177
1.41317	1.68141	1.76858	-1.45014	2.33223	1.45813	0.230572	0.299507	0.436283	1.91704	-0.298312	-0.198217	0.713686	-0.0148468	-0.452207	0.267926	-0.432261	-0.459938	-0.234972	0.00683615	-0.193181	-1.31271	-0.244284	-0.060961	-0.162731	-0.593375	-0.720172	-0.161056	-0.730306	-0.463809	-0.469924	-0.607257	0.0684509	-0.925438	-0.982149	0.107176	-0.90273	0.0391194	-1.12683	-0.0464602	-0.768398	-1.14541	-0.770795	-1.19141	0.296608	0.12261	-0.388145	-0.218119	-0.12831	0.37701
2.00327	1.00469	1.5396	-1.01461	0.880111	0.0747868	2.3606	0.145576	-0.0340914	-1.21998	-0.255603	-0.870287	-0.0695302	-0.356241	1.26692	-0.171083	0.232873	-1.03414	-0.527328	0.121195	0.173019	-1.41081	-0.084555	-1.12862	-0.199586	-0.447907	-0.75739	-0.696424	-0.826924	-0.651952	-0.522859	-0.475008	-1.06969	0.071511	0.0999369	-0.573106	-0.134281	-0.804905	-0.851383	-1.43448	-1.78282	-1.02728	-1.53155	0.940195	-0.30229	-0.345961	-0.00664624	0.211338	0.914885	0.630636
1.3477	1.89728	-1.91702	1.79403	-1.18247	1.42221	0.0134791	1.26253	1.65844	0.308179	0.261766	1.32873	-0.89645	0.311126	0.216074	0.640978	-1.21734	-0.114889	-0.292482	-0.713591	-1.58733	0.0201417	-1.06143	-0.132227	-0.818746	-0.423049	-0.706042	-0.754314	-1.13216	-0.894589	-1.06324	-1.09277	-1.27918	-1.21042	0.0410424	0.037591	-0.60618	-0.11741	-1.01558	-0.222491	-1.42732	-1.31536	-1.16553	-0.902413	0.0461919	-0.248154	0.756909	0.277911	0.50306	-0.0843711
0.755431	1.55488	0.561496	0.526789	-0.848486	0.283459	0.903312	0.671028	0.12274	-0.245353	-0.229646	0.400904	-0.822923	-0.48786	0.686829	0.53036	-0.470941	-0.467529	0.0113943	-1.61572	-1.518	-1.21698	-0.546857	-0.996035	-1.50202	-0.878142	-1.01921	-0.721045	-0.66067	-1.21564	-1.18544	-1.32522	-1.22403	-1.48674	-0.530396	-0.118203	-0.820968	-0.682196	-0.0811449	-1.21483	0.464176	-0.260008	-0.0761113	-0.217872	-0.439438	0.428221	-0.0850675	0.772181	0.719341	-0.631162
1.35389	0.973635	1.75825	1.85542	-0.421516	-0.277037	-0.230978	-0.0278915	0.362004	-0.646154	0.745497	-0.223481	-0.589598	1.12259	0.980613	-0.487549	-0.120958	-1.03936	0.281733	-1.01488	-1.56295	0.436873	0.15697	-0.0401383	-0.181443	-1.36031	-1.82293	-1.39653	-1.43206	-1.21006	-1.24088	-1.12666	-1.3182	-1.73482	-1.32349	-2.48837	-2.3566	-0.939412	-0.757718	-1.07855	-0.840534	-0.38613	-0.163917	-0.825286	0.909763	0.451801	0.0215343	0.666084	0.739215	0.178338
1.10669	1.13141	1.90072	1.99674	-0.784602	0.871625	2.27058	2.28134	1.1851	-0.47869	-0.401124	-0.336201	0.352505	0.96128	-0.694275	0.0528438	-1.09612	-1.62193	0.278061	0.352389	0.235153	-1.07083	-0.102345	-0.471581	-1.30676	-1.61948	-0.721176	-1.92831	-1.07984	-1.6012	-1.06408	-1.3402	-0.341694	-1.604	-1.73839	-1.05023	-2.47142	-2.16189	-0.413759	-0.743992	-0.722046	-1.03672	-0.428722	-0.505157	1.06008	0.847031	-0.556836	0.0205061	0.284771	-1.61168
0.965001	1.11917	1.1229	1.60227	0.68719	2.14807	1.88378	1.56518	0.731779	0.639884	0.222184	-0.189349	0.055675	-1.30189	-0.729077	0.403478	0.27944	-1.48399	-1.23872	-1.49503	-1.31219	0.206491	-0.0839222	-1.32432	-1.59511	-0.925787	-1.98273	-2.27236	-1.05111	-1.6053	-1.939	-1.38262	-1.63634	-1.06213	-1.54231	-1.63254	-1.63996	-1.47261	-1.67685	-1.36767	-0.0986057	-0.185456	-0.481662	-0.367591	0.153888	-0.801253	-0.519845	-0.358815	-0.779238	-0.287902
1.03247	1.07542	1.09544	1.72312	-0.177645	1.03636	-0.239547	0.369484	-0.346632	-0.848044	-0.438551	-0.518654	-0.887915	0.288712	0.599932	-0.972739	-0.0230753	-0.0271381	-0.111669	0.151659	-0.0266452	0.0225751	-0.18443	-1.1979	-1.377	-1.91039	-1.77193	-2.38725	-2.10267	-1.46558	-1.32181	-1.84086	-1.66985	-1.11359	-1.11202	-1.59272	-1.40527	-1.23532	-1.53263	-1.45445	-1.03826	-0.703796	0.248386	-0.648002	0.309933	-0.556969	-0.0169939	-0.466088	-0.530553	-0.410293
-0.0452475	-0.644265	-0.396222	-1.36242	-0.152019	-2.52637	-0.251023	-2.6748	-0.837771	-0.0450109	-1.0588	0.48595	0.333269	-0.0469772	0.282277	-0.33496	-1.04017	0.415242	0.0970276	0.336729	-0.681466	-1.53552	-1.6631	-0.0107989	-2.07186	-0.660204	-1.94293	-1.74881	-1.38102	-1.64158	-1.68941	-1.56773	-1.7035	-2.00849	-1.48779	-1.49271	-1.56697	-1.28648	-1.44918	-1.33558	-1.34842	-1.25361	-1.18233	-0.71143	-0.567949	-0.388591	-0.595366	-0.556497	-0.653744	-0.91804
-0.521486	-0.18266	1.52772	-0.347735	-0.943699	-0.815212	-0.657067	-0.928132	-1.61081	0.348627	-0.856658	0.359787	-0.326453	-0.294719	-0.186055	-0.0251625	-0.956335	0.544083	-0.965738	-0.926313	-1.45265	-1.48173	-0.805562	-1.37502	-0.503487	-0.821333	-2.15378	-2.85008	-2.32823	-2.1658	-1.78145	-1.9357	-1.18752	-1.31863	-1.27316	-1.0816	-1.4293	-1.67073	-1.3199	-1.37978	-1.00294	-0.988578	-1.03816	-0.720249	-0.475503	-0.322434	-0.204988	-0.456242	-0.811221	-1.24169
TTYH1
0.238469	0	0	0	0	0	0	0	0	0	0	0	0	0	0	0	0	0	0	0	0	0	0	0	0	0	0	0	0	0	0	0	0	0	0	0	0	0	0	0	-0.97275	0.110438	0.213185	-0.684911	0	0	0	0	0	0
-0.0449846	0	0	0	0	0	0	0	0	0	0	0	0	0	0	0	0	0	0	0	0	0	0	-0.929255	-1.22222	-0.303389	0.0581652	0.745253	0.0631986	-0.812802	0.223399	0.146695	-0.655127	0.807005	1.42238	0.588306	0.576569	0.15404	-0.101927	-0.0734085	-0.820036	-0.116267	-0.0877031	-1.15957	-0.931198	-0.113969	-0.155071	0	0	0
0	0	0	0	0	0	0	0	0	0	0	0	0	0	0	0	0	0	0	0	-0.915047	-0.428441	-1.44853	1.24878	1.47363	1.68648	0.792668	1.19164	0.974244	-0.190005	-0.900635	0.916428	0.257744	-0.234035	0.107922	-0.102324	-0.650442	-0.580763	-0.122065	-0.0178115	-0.607792	-0.0690912	-0.542437	0.907418	-0.28412	-0.966686	-0.0235506	-0.0426203	0.210696	0
0	0	0	0	0	0	0	0	0	0	0	0	0	0	0	0	0	-0.692423	-0.870525	-0.269393	1.27583	1.40922	1.51319	1.47717	1.25483	0.802157	1.48076	1.03102	0.337323	1.1566	-1.25805	-0.579553	0.479603	0.109748	-0.968504	-0.123493	-0.600087	-0.948979	-0.0152678	-0.471587	-0.635528	0.297712	-0.460187	1.00631	1.04219	-0.344372	0.480296	-0.153227	0.0704348	-0.93078
0	0	0	0	0	0	0	0	0	0	0	0	0	0	0	0	-1.20582	-0.482268	1.314	1.32663	-0.357314	-1.38792	1.59679	1.42939	-0.558403	-0.278482	-0.747573	-0.169188	1.01678	0.835624	0.552418	0.845681	0.930779	0.442577	-0.375499	0.543928	-0.950151	-0.800779	-1.10643	0.868602	-0.726826	0.154	0.20253	0.228607	0.951577	0.250406	-0.262769	-0.211845	1.13886	-0.293553
0	0	0	0	0	0	0	0	0	0	0	0	0	0	-0.995442	-2.14705	-0.0191396	-0.116317	-1.71464	-1.6231	-0.0711694	1.23956	0.788606	-0.213814	-0.650648	-0.321244	-1.12146	0.140456	-0.419159	-1.09741	-0.982115	0.196012	-0.164595	-1.16075	-1.05318	0.588018	0.401511	0.489899	-0.0456078	-1.05919	0.29981	0.278973	-0.898636	-0.478728	-0.421331	-0.162311	-0.179597	-0.170336	1.1359	0.475016
-0.0763827	0	0	0	0	0	0	0	0	0	0	0	0	0	-1.75192	0.588976	0.109819	-1.23815	-1.21397	1.42121	0.446059	-0.838202	-0.880141	0.453114	-0.890546	-1.1624	-0.918343	0.0911671	-1.0012	-1.07418	-1.24511	-1.00182	-0.685708	-0.804911	-1.29224	-1.26384	-0.377626	-1.46375	-0.959356	-1.01307	0.20589	-0.144385	-0.89855	-0.231894	0.0340632	-0.0269236	-0.231326	-0.197997	0.476974	1.07008
0.395977	0	0	0	0	0	0	0	0	0	0	0	0	-1.16838	-1.2035	-1.20822	-1.52493	-1.42792	1.67041	-0.575539	-0.48799	-0.923144	-0.548577	-0.787534	-0.849065	-0.266847	-0.244936	0.113604	-0.437605	-0.736365	-0.166937	-0.701763	-0.5709	-0.918514	-0.763031	-1.11374	-1.26468	-1.2836	-1.30498	-1.55391	-1.67905	-1.0416	-0.919782	-2.03437	-2.10933	-0.448319	-0.475435	-0.290285	0.663744	0.888131
0.795176	0	0	0	0	0	0	0	0	0	0	0	-0.709323	-0.251362	-0.603539	-0.61364	-0.684364	-1.80986	1.00334	0.0569259	-0.73121	-1.13927	-0.578742	-0.626883	-1.23513	-0.680309	-1.02989	0.789053	-0.676568	-0.695848	0.800584	0.821074	0.925108	0.0481155	-1.12643	-0.978236	-1.26659	-1.2483	-0.829063	-1.00192	-1.35117	-1.28805	-1.42296	-1.42527	-1.44455	0.290013	-0.479785	0.904487	0.88857	0.698879
0.458806	0	-0.65614	-2.65733	-2.6021	0	0	0	0	-0.75631	-0.977159	-0.759794	-1.75086	-0.662266	-1.05767	-0.13761	-0.704777	-0.885143	1.90116	0.886759	-0.600339	0.965286	0.329267	-0.733212	-1.41227	-0.246006	-1.7642	-1.58045	-0.40091	-1.12395	-0.575759	-0.748471	-0.474611	1.42082	0.958581	1.1685	0.44924	-1.34219	-1.72604	-0.822801	0.0913163	-0.846479	-1.27188	-1.4003	-1.20084	0.0178288	-0.203081	0.716738	0.822864	0.734782
0.521366	-0.444133	0.1442	-0.0835065	0.531152	0.323123	-0.393853	-1.68212	-0.790313	-0.0667146	0.152534	0.254777	-0.526852	-1.25982	-1.68541	-0.937784	-0.748517	0.238742	0.837868	1.82325	0.25667	0.696011	-0.990642	0.105993	-0.138853	1.5281	1.35542	-0.348549	-1.17416	-0.374478	-0.779802	-0.690517	-1.23295	-0.774369	-1.22467	1.26343	0.433158	0.420058	0.468545	-1.34108	-1.72404	-1.59153	-1.50822	-1.41625	0.155409	-0.501924	0.803928	0.687087	0.7637	0.53368
0.699122	0.0986996	0.881019	0.691948	0.69567	0.48061	-0.159909	0.126424	-0.525964	-0.670109	-0.903562	-0.10169	0.793785	-0.646366	-0.314801	-0.929587	-0.61281	-0.6142	-1.39895	1.31707	1.90549	0.499893	-0.89965	-1.43162	-1.907	1.12955	-0.396733	-1.20481	-1.10554	-1.07102	-0.970863	-1.02009	-1.74614	-1.26643	1.49762	-1.32733	0.838226	0.05832	0.815998	-1.68395	-1.79838	-1.45982	-1.58453	0.368321	-0.153227	0.221306	0.648354	0.572673	0.42848	0.50916
0.360989	0.134668	0.930449	-1.82541	-1.23806	0.488122	-0.123832	-0.114769	-0.107868	-0.143873	-0.0804232	-1.05694	0.351569	-0.405184	-0.19434	-0.000336575	-0.241921	-0.442358	-0.890459	-1.26663	1.9759	1.08299	0.421548	1.70769	1.57085	2.20341	1.79731	1.81808	2.2231	-1.52459	-1.24405	-1.10334	-1.33155	-0.796832	-0.991228	-0.985944	-1.17476	-2.05908	0.840997	-1.43674	-1.20757	-1.60364	-1.88266	0.314366	1.2353	1.17801	0.593195	0.583751	0.984148	1.10428
0.10294	-1.7277	0.894561	-1.38103	0.491418	0.764116	-0.0529535	-0.122518	-0.354906	0.563635	0.132914	0.0114726	-0.455948	-0.505746	-0.209132	-0.462692	-0.231637	-0.352953	-1.12426	-1.14897	-0.131365	1.89261	0.48407	-0.476409	0.156668	0.642675	-0.382554	1.34343	1.3559	1.80179	1.17554	-1.2336	-1.21262	-1.74423	-1.37068	-1.77897	-1.30691	-0.976264	0.691752	-0.34893	-1.92948	-1.74788	-1.48097	-0.228607	1.24355	1.21216	1.00953	1.15234	0.493669	1.44172
0.0558756	-1.57431	-1.66689	1.21914	0.486614	0.358804	0.183086	-0.187337	0.0608698	-0.55095	0.0421372	-0.212856	-0.400346	-0.789843	0.0554053	0.190001	-0.200511	-0.356072	-0.213923	-0.288791	-0.267208	-0.499368	-0.263471	0.166701	0.243538	0.240428	1.27935	1.24747	0.768281	1.33601	0.0612963	1.56475	1.38408	-1.76833	-1.68846	-1.7443	-1.20568	-0.0748541	0.885879	-1.47386	-1.20404	-1.42442	0.113976	2.03971	1.62477	1.13268	0.500445	1.20933	0.567248	0.124794
-0.53265	1.04189	0.806329	0.514961	-0.137369	-0.104398	0.0144247	-0.114055	-0.203868	0.178733	0.403127	-0.448024	-0.0610865	0.362132	-0.237916	0.134277	0.446517	-0.0349955	0.834273	0.825742	0.907499	0.875629	-0.243348	0.960859	0.880822	-0.0850001	1.04821	1.26308	1.22758	1.07504	1.89085	0.673124	-0.223035	-1.86656	-0.557424	-1.7503	-1.33159	1.34998	0.904803	-0.6003	-1.0782	-1.82742	0.0358357	0.533069	1.16966	1.14269	1.55375	0.353038	0.411133	0.354338
0.998782	0.295939	0.248587	0.207019	0.0718284	0.0364261	-0.0180982	-0.101701	-0.00516979	0.385256	-0.0324144	-0.671239	-0.230917	-0.431702	0.164231	-0.227673	0.299208	-0.207472	0.332122	0.615721	0.0254326	0.0214391	0.395947	0.922697	0.730509	0.845334	0.557415	0.819201	1.14637	1.01758	1.25102	0.851164	0.523855	1.9155	-1.54394	-1.43995	-1.84599	0.950422	-0.17806	0.336776	-1.70907	-1.23648	0.299498	1.5758	1.91263	0.728443	0.572214	0.999136	0.320765	0.495576
1.00315	-0.0329784	-0.381302	0.651934	0.0655629	0.06609	-0.0552046	0.106529	0.0289422	0.525853	0.042134	-0.34173	-0.169102	0.690911	-0.843676	0.0645123	0.213604	0.663363	0.316941	-0.0193769	0.341283	0.216397	0.770173	0.79919	0.047161	0.631809	0.864086	0.747054	0.942055	1.13123	1.10569	1.08275	1.35136	1.77345	-1.28049	-1.75216	-1.97841	0.377123	-0.898281	0.631459	-1.88003	-1.89384	0.0321668	1.47797	0.377988	0.308074	0.238252	0.428799	0.627725	0.344174
0.812156	1.10538	0.310124	0.137068	-0.0956109	-0.198963	0.0917479	0.0605733	0.386949	0.379759	0.120238	0.21945	-0.0136314	0.764952	0.752695	0.288507	0.207062	0.261008	0.383571	0.902984	0.696869	0.739296	0.133367	0.548906	0.764978	0.0419899	0.723071	0.780306	0.852644	0.770677	0.86334	1.01121	1.28818	1.27739	-1.12223	-2.03863	-1.47017	-1.38109	-0.837512	-0.950986	-1.40422	-1.22347	-1.1722	1.29886	0.361926	0.313291	0.297991	0.546338	0.245328	0.432577
0.374217	-0.435298	0.144255	-0.079884	0.161051	-0.291729	0.164682	0.28839	-0.489	-0.415799	0.628034	0.832926	-0.0988859	1.03881	1.01083	0.355809	0.298951	0.211572	0.245434	0.189551	0.489111	0.696125	0.0342305	0.689934	0.619461	0.640579	0.715302	0.703029	1.20771	1.14665	1.21885	1.10284	1.22107	2.34847	-1.78466	-1.80474	-2.11193	0.641425	-0.243244	-0.248096	1.01824	-1.31917	-1.16716	0.924569	0.216018	1.01663	0.256833	-0.000484176	0.466901	0.160397
0.462293	0.386654	-0.0686604	0.0502417	0.181709	-0.44592	-0.218937	-0.0829204	-0.133437	-0.166319	-0.373336	0.264019	0.0048116	0.817803	0.785273	0.676109	0.00205174	0.273659	0.0212314	0.0149417	0.501844	0.481675	0.821795	0.704132	0.601056	-0.0415548	0.599774	0.543846	1.24473	1.28415	0.355651	1.18692	1.09638	2.33997	-0.309864	-2.17347	-1.87942	-1.40236	0.406319	0.00594651	0.0459316	-1.83088	-1.9517	-0.960165	1.40327	0.309898	0.265997	-0.229482	-0.525084	-0.527321
0.802734	0.0236248	0.636671	-0.402369	0.456974	0.173055	0.11436	0.0330716	-0.331256	-0.377425	0.110864	0.899635	0.481581	0.815611	0.34744	0.356588	0.609224	0.0320563	0.689265	-0.0361056	0.343077	0.582451	0.45241	-0.143139	0.384437	0.607046	0.555264	0.734895	0.630725	0.928866	0.940423	0.349557	1.30222	0.43587	-1.07202	-1.97163	-2.05776	-1.20417	0.652372	0.980159	-0.978697	-1.15426	-1.15195	-0.904376	0.0539243	-0.175626	-1.10289	-0.963159	-0.544975	-0.150922
0.540832	0.459566	0.710073	0.449209	-0.121747	-0.361044	0.209464	0.0273418	0.24166	0.305756	0.35358	0.361221	-0.198282	-0.202959	-0.376304	-0.174288	0.596377	0.642592	0.0169769	0.674082	0.35361	0.460231	-0.132103	-0.0919735	0.155202	1.09935	0.458854	1.34502	0.142592	1.26794	0.938392	0.322497	2.06575	0.456892	0.743565	-2.11249	-0.809122	-1.02473	-2.07436	0.325097	-0.455189	0.403743	-1.07182	-0.845477	-1.63577	-0.650736	-0.903463	-0.466991	-0.110833	-1.23561
0.651711	0.560709	0.494164	0.279097	0.658138	-0.203109	0.212985	0.30357	0.467676	0.20756	-0.00198475	0.785612	0.084721	-0.274677	-0.523174	0.330553	-0.0759964	0.20192	0.598697	0.6022	0.284993	0.589538	0.140704	0.521224	0.427291	0.652065	0.655296	1.29169	0.714773	0.748482	0.413408	1.40068	0.337136	1.54176	-1.23818	-1.39723	0.173844	-1.2346	-0.940859	-0.611088	1.00676	-0.12476	-0.914026	-1.12434	-0.079446	-1.19368	-0.612522	0.422983	-0.773917	0.0708592
-0.517641	0.493248	0.464736	0.370581	0.630072	0.772082	0.565121	0.142479	0.206098	0.282628	0.186625	-0.306143	-0.257904	0.112101	0.328155	-0.166707	0.301532	0.444573	0.480872	0.549172	0.0299698	0.526724	-0.00329048	-0.0135516	0.656769	0.577147	0.946247	0.793195	1.30643	0.857932	1.5012	1.51929	-0.721376	1.5629	0.358492	-0.992896	-0.367408	-1.57609	-1.93606	-1.20835	0.29424	-0.919232	0.207887	-0.489304	-0.19353	-0.789829	0.104868	-0.514297	-1.22855	-1.47854
0.361588	0.660902	0.321677	0.691103	0.299361	0.322227	0.714047	0.312261	0.388926	0.459632	0.223315	0.519384	0.921644	0.378029	0.289495	-0.50468	0.291354	0.29532	0.380944	0.399502	0.318215	0.261084	0.28972	0.00381682	0.617872	0.644215	0.918757	0.846026	1.18558	0.999567	0.903763	0.0529917	-0.0186824	-0.340555	1.15914	-1.47618	-0.734113	0.0445002	-1.95663	-1.57949	-1.9027	0.784788	-0.774341	0.026698	0.322722	-0.615343	-1.13357	-0.55636	-0.572073	-1.03118
-0.912601	0.430257	0.674206	0.923783	-0.915851	0.471447	0.315772	0.283049	1.03555	0.942934	0.863776	0.5778	0.540652	0.218302	0.279371	0.49112	0.289457	0.291791	0.331107	1.29849	1.34267	-0.123471	0.251364	0.290418	0.354233	0.646095	0.953195	0.860427	1.01336	1.12839	1.19072	1.81266	1.40194	-0.255541	0.177401	-1.97195	-1.32803	-1.26969	-0.982107	-1.40387	-0.877986	-0.900111	-0.837279	-0.763122	-0.827113	-0.496827	-1.25152	-0.576169	-0.643433	-1.65391
0.480036	0.728671	0.702085	0.940136	0.610456	0.572274	1.0788	1.07517	1.02829	0.541271	0.883828	0.915169	0.468533	0.0686577	0.288519	0.310293	0.288016	0.363014	0.280461	1.34662	1.30426	1.26517	1.48639	-0.0715449	0.507718	0.19596	0.818183	0.857255	0.77358	1.15236	1.64229	1.4655	2.12853	1.22561	1.93341	1.06536	0.0310049	0.135218	-1.58345	-1.60754	0.306539	-0.204185	-1.1261	-0.945452	-1.28982	-0.827652	-1.13951	-1.7374	-0.636874	-1.41649
0.622772	1.63292	0.817702	0.800058	0.559764	0.00811649	0.695472	1.15022	0.640878	0.794857	0.999402	0.321469	0.553579	0.638061	0.708117	0.539041	0.352171	0.159951	0.494118	0.00356886	-0.000681957	0.243818	-0.140705	2.45158	0.330331	0.513027	1.03022	0.41122	1.15594	1.44026	1.7172	1.49414	1.45862	1.21354	2.05737	-0.340226	0.363404	0.199607	-0.677807	-1.03586	-0.937536	-1.02581	-0.302342	-1.2271	-1.13176	-1.20675	-1.04156	-0.341476	-1.30824	-0.826573
0.954993	0.241145	0.442938	0.582104	0.176291	0.896691	0.822305	0.986767	1.02025	0.768413	1.14009	0.981377	0.384822	-0.490428	0.463073	0.759971	0.732896	0.522438	0.279288	0.334764	0.268861	0.273046	0.384391	0.00938672	1.80631	0.216695	0.397935	1.01555	1.36486	1.44515	1.90237	2.17981	1.71619	2.55043	-0.252435	0.0268419	-0.614603	-1.06134	-1.00874	0.406548	-1.39101	-1.48403	0.239736	-1.55221	-1.27272	-1.52174	-1.28166	0.133751	-0.0499353	-0.556274
0.58324	0.551222	0.597593	0.614523	0.60888	0.767977	0.906828	0.739464	0.69614	0.770133	1.24619	-1.80675	1.12147	0.439698	0.46263	0.843551	0.516376	0.322109	0.386916	0.454637	0.139141	0.242162	0.137968	0.0295123	0.628688	0.805471	0.580484	0.782274	0.484087	1.30453	1.61998	2.22893	2.39448	2.13282	0.159545	2.49525	0.502333	-0.725446	-0.0452003	0.126636	-0.406009	-0.670237	-0.201114	-1.15936	-1.8796	-1.81399	-1.17067	-0.27561	-2.05785	0.00874266
-0.2483	0.0941907	0.499182	0.613769	0.652974	0.994503	0.587682	0.92651	1.18241	1.25129	-0.645053	2.72363	0.794863	0.492243	0.571438	0.506342	0.280545	0.290841	0.326812	0.290435	0.311225	0.145261	0.466377	0.175587	0.463876	1.60347	1.12064	0.953449	0.892245	1.44376	1.6806	1.7768	2.20938	2.49409	2.3929	0.799564	0.565851	0.414333	-0.87486	0.0540105	-0.802452	0.300091	-1.36173	-1.24859	-1.8291	-1.79475	-0.774979	-0.778404	-1.08886	-0.235375
1.01119	-0.224791	0.610354	0.312695	0.608922	0.150816	0.942104	0.866991	0.987612	1.17679	-1.18329	-0.347151	0.191681	1.10663	0.330593	0.435908	0.951742	0.361134	0.633148	0.412955	0.145296	0.299501	0.233968	0.367512	0.203945	1.02907	0.361272	0.623572	0.732741	1.29942	1.58012	1.88366	1.13393	1.72398	0.944094	0.169725	1.16191	-0.0808676	0.157781	-0.614606	-0.733831	-0.195697	-0.380654	-2.00655	-0.566872	-1.22259	0.491672	-0.966485	-0.558287	-0.63039
0.343513	0.867466	0.505358	0.867388	0.630548	0.122351	0.160246	0.677199	1.1815	0.408244	1.27734	0.43414	0.36329	0.507114	0.500946	0.360314	0.81017	0.300205	1.23531	0.581256	-0.121717	-0.185948	0.262755	0.0219673	0.967346	0.205837	0.300757	0.205934	0.843966	1.40621	1.13668	1.53298	1.85548	2.06794	2.07879	0.352656	0.723497	-0.436866	-0.201035	-0.274179	-0.746761	-0.568594	0.848282	-1.50913	-0.599077	-0.9812	-0.54539	-1.22248	-0.00795661	-1.2998
0.939526	0.982259	0.860561	0.616463	0.5678	0.352308	0.192417	0.163328	0.732582	0.301477	0.107478	0.352586	0.152394	0.130665	0.256282	0.528662	0.434684	1.11462	1.74267	1.48888	0.77965	0.314617	0.142891	0.109212	0.36244	0.0495493	0.00838901	0.29656	0.891144	1.38611	0.925053	1.40038	1.41256	1.35066	1.59103	0.991999	0.576479	-0.966519	-0.174146	-0.191324	0.550838	-0.61107	0.151298	-1.6456	-0.0194992	0.287115	-0.851731	-0.874103	-0.533376	0.38602
1.08773	1.01114	-0.813175	0.898463	0.0731581	0.184628	0.0695311	0.446033	0.685344	1.26832	0.273694	0.286313	1.31192	0.236498	0.140514	0.468532	0.514246	0.891323	1.34052	0.822468	1.03281	0.742019	0.711264	0.691204	0.0786223	0.119357	0.446699	-0.810222	0.415822	0.941226	1.12753	1.0212	1.34263	1.36989	1.27382	1.11068	1.11596	-0.370064	0.0457568	-0.197357	-0.426219	-0.462162	-0.174614	-0.0945988	-1.11304	0.940923	-0.292414	-0.664066	0.0410359	0.929884
0.689272	0.300979	0.884013	0.876306	-0.0804971	-0.153227	0.181328	0.130205	0.500947	0.200994	0.323064	0.301513	0.113121	0.13562	1.21363	2.1135	-0.0883573	-0.67509	1.68953	1.25474	0.903332	0.602274	-0.26642	0.358679	1.08244	-1.06928	0.497191	-0.82585	-0.593478	-0.575499	0.942101	1.11666	1.05807	0.663311	0.861926	1.52003	1.23549	1.71562	0.434158	-0.584376	-1.29076	-0.0237793	-0.141761	-1.27138	-1.22459	0.0335523	-0.110538	-1.31493	-0.137054	0.93193
0.979372	0.156158	0.956139	0.981645	0.879843	0.701032	0.600923	0.5446	0.433931	0.289077	1.17383	0.549895	0.154674	1.28401	-0.0873949	2.68972	-0.610304	-0.592319	-0.868241	2.98804	0.99371	1.17642	-0.74031	-0.192916	0.315769	0.241219	0.397734	-1.07555	0.767234	0.668546	0.465823	-0.209363	0.90882	1.25167	1.08147	0.062183	-0.329308	1.15173	-0.579722	-0.0751658	-0.706397	-0.0184427	-0.0673229	0.558937	-1.37176	0.657678	-0.76423	-0.0728682	-0.981371	0.689865
1.14018	-0.0664202	-0.108486	-0.0917412	0.0667288	0.0794988	0.502077	0.921139	-0.493	0.765474	0.216471	0.389988	1.52123	2.7291	-0.478723	2.69137	-1.1285	-0.220808	-0.173147	-0.0409222	0.332205	1.23495	-0.284308	0.27466	0.0586382	0.464159	-0.118079	-1.02333	-1.47071	-0.813676	0.698875	0.942206	0.812599	0.6265	0.99968	1.01636	0.648082	1.66726	-0.277912	-0.417594	-0.20822	-0.000565584	0.594084	-1.05639	-0.570293	0.659171	-0.36159	0.162866	0.722989	1.08436
1.00153	0.723006	-0.114168	-0.0114905	-0.0429489	0.316772	0.453855	0.303952	0.540494	0.551248	0.233817	0.547343	0.462597	0.0161083	0.290707	0.272923	2.82258	0.160712	-1.90314	-0.768552	1.7229	0.38316	-0.38292	0.0278516	-0.299802	0.618565	0.212378	-1.71884	-1.84174	-0.617732	0.600261	0.644368	-0.934037	-0.748296	-0.503036	0.311938	0.120968	0.950695	-0.0469979	-0.078309	-0.618258	0.00523519	0.0960623	-0.883447	-0.828969	-0.845958	0.0884364	0.345356	-0.620913	0.472578
0.98613	0.871632	0.848642	0.919243	-0.0200922	0.401749	0.720134	0.723711	0.266425	0.287509	0.257497	0.764071	1.34459	0.00489835	0.35966	-0.196601	0.193865	0.070639	-0.0270717	0.164052	1.64269	1.39115	0.630434	-0.187982	-1.27122	-0.579689	-1.91088	-0.121683	-1.97229	-0.788416	-0.472355	0.531792	-0.430401	-1.00642	-0.688506	0.812536	0.044122	1.04933	-0.101882	-0.159474	-0.355813	0.942317	-0.711421	0.416197	-0.561822	-0.0828123	-0.073362	0.303586	-0.484117	-0.815468
1.01647	0.733757	-0.154486	0.946533	-0.180239	0.463052	0.438387	0.644049	0.340552	0.262689	1.35305	2.78067	1.20398	0.13112	-0.982576	-0.955573	-0.673553	-0.942942	0.0320253	1.90295	1.47705	0.0186136	-0.47651	1.43695	-1.45476	-1.72718	-2.09263	0.774577	-2.13513	-1.01263	-1.06967	-0.775445	-0.169819	-1.02817	-0.812448	0.426409	-0.637237	0.518629	-0.225086	0.360547	-0.299194	1.01807	0.0423283	-0.423646	-0.22056	0.0151464	0.5765	0.344887	0.164049	-0.897661
0.967434	0.849564	-0.218548	0.32198	0.400389	0.70989	-0.835999	0.766234	0.805269	0.313112	2.58408	0.189744	0.15121	0.077836	-0.157766	0.557427	-1.1183	-0.598646	-0.408882	1.14748	0.616589	-0.406057	-0.842313	-1.09899	-1.35786	-1.79176	-1.14922	0.384456	-1.46808	-1.66939	-0.256048	-1.50532	-0.562222	0.186093	-1.03314	-0.136433	-0.216117	1.26282	-0.439295	-0.365828	-0.167696	0.105682	-0.296135	0.070406	0.239718	0.047189	0.0205476	0.363013	-0.18307	-0.119617
0.909606	0.862005	0.937366	-0.328384	0.362741	0.218415	0.46266	0.207837	0.318818	1.2981	-0.0331575	0.65244	0.0297739	0.302012	-0.459729	-0.263898	-0.530136	0.861956	-0.535247	0.208844	0.544421	-0.282139	-0.59525	-1.01249	-1.03921	-1.73997	-1.89084	-0.758865	-1.33928	-1.813	-0.511412	-1.24897	-0.895427	-1.35143	0.457567	-0.472751	-1.54155	1.37953	-0.656063	-0.153985	1.26139	0.0301161	0.0393789	0.12126	0.0342113	0.219741	0.253165	0.212261	0.422542	0.35717
1.14861	0.105751	0.142366	-0.473293	-0.317454	0.250415	0.619151	0.605253	0.236785	1.46237	-0.190142	0.557394	0.0643447	0.0420211	1.04335	-0.623269	-0.707753	-0.282235	-1.69249	-0.371274	-0.353215	-0.14035	-0.511184	-1.02903	-0.870155	0.106646	-0.791655	-1.56036	0.320225	-1.58438	-0.807876	-1.42199	-0.970599	-1.04049	-0.887726	-0.745265	1.4154	-0.581052	-0.389826	0.160567	0.335902	0.120721	0.0483509	0.126801	0.226298	0.258583	-0.126368	0.109542	0.0122016	-0.111031
0.119716	-0.0359478	-0.0511065	0.347517	-0.518402	0.364247	0.128754	0.297861	0.00878323	2.47245	0.0174827	0.122649	-0.300557	-0.36686	0.186066	-0.530088	0.82481	-0.59118	0.031354	-0.226053	-0.373444	0.0764953	0.290468	-0.77854	0.0879282	-1.07665	-1.02733	-1.16848	-1.35125	0.327143	-1.50616	-1.29852	-1.1655	-1.46638	-1.91143	1.08553	-0.165476	0.979896	-0.399302	0.489024	0.0269406	0.0223653	0.150141	0.161575	-0.069293	-0.0105368	0.329465	0.2871	0.119104	0.0253648
1.05014	-0.507023	-0.744531	-0.183911	0.327409	-0.247747	0.191356	-0.045133	-0.663508	0.921089	0.727498	-1.14903	-0.18222	-0.0834011	0.843327	-0.396892	-1.74161	-0.665025	-1.17406	0.0362406	-1.10749	-0.432609	-0.540748	-0.653893	-1.1806	-0.944771	-0.473653	-1.57654	-0.874975	-1.27953	-0.733152	-1.18278	-0.937011	-1.02304	-2.21461	-0.198753	-0.620545	1.36181	0.136207	-0.155028	0.0631666	0.161756	0.153121	0.260114	0.0835663	-0.0403214	-0.123264	0.204949	0.180432	-0.283665
0.639178	0.0971702	-0.439257	0.369354	-0.120462	0.048151	0.0882226	1.36299	2.36023	0.0945126	0.384577	0.951004	0.435486	0.591351	0.760641	-0.186212	0.417045	0.0868584	-0.263089	0.3461	-0.732551	-0.0954307	-0.760795	1.39981	0.528264	-1.36249	0.477581	-0.66518	-1.08421	-1.01277	0.055262	-0.893525	-1.32497	0.794325	1.23777	-0.729524	0.654262	0.486917	-0.531454	-2.1036	-0.731495	0.324399	0.281594	0.488534	0.458204	0.479302	0.460614	0.434301	0.0280585	0.293098
-0.127348	0.690725	-0.659077	-0.662359	-0.334014	0.298942	-0.478391	2.69942	0.925332	0.677327	-0.931653	-1.13015	0.179191	0.528107	-2.36529	-0.209237	-0.802467	-1.21699	-1.15521	-0.822708	0.232602	0.828253	0.292948	-0.201573	-0.716493	-0.460208	0.760859	-0.775635	-1.20455	-0.226044	-1.42704	-0.640689	-0.186169	1.19239	-0.265208	0.972042	-1.46642	0.553198	0.516099	0.249907	0.574098	0.553156	0.19245	0.374463	0.267899	0.453649	0.219722	0.262395	-0.399208	0.288759
0.42501	-0.122183	0.501896	0.492363	-0.0964789	-0.218219	0.940955	0.266585	0.810111	0.361789	0.18646	-3.06418	0.147718	0.302887	-0.394534	-0.796442	-1.03639	-1.14165	-1.35407	-1.24309	-0.149565	0.0292305	1.09932	0.713917	-0.59829	0.0662793	-0.994232	0.792623	0.504137	-1.15133	-0.845129	-0.580976	-0.45318	-1.2542	1.11526	0.269501	0.351887	0.620148	0.101211	0.710054	0.811678	0.587671	0.331933	0.318079	0.331165	-0.257812	0.434155	0.568008	1.04183	0.416786
-0.200506	0.578313	-0.368033	1.03613	0.67084	0.623623	0.727909	-1.24662	-0.323785	0.415373	-1.98422	0.207725	-0.631023	0.18881	0.164229	-0.232745	0.468973	-2.20416	0.108693	-1.25238	-0.0249642	-0.54772	1.1533	0.686091	0.0162498	-0.106551	-0.808063	-0.640877	-1.39783	-1.6131	0.582159	0.000556242	-0.385291	0.626472	-0.566804	0.104597	0.524846	0.475583	0.855999	0.992631	0.746311	0.95274	0.716479	0.603294	1.36912	0.693846	-0.391965	0.123848	0.517143	0.541427
-0.218254	0.627733	1.09884	0.774937	0.805492	0.369798	-0.0959523	0.0729865	-1.23148	0.0431747	-0.868829	1.03651	0.581972	0.40381	-1.07844	-1.71198	0.0412903	0.094058	-1.61447	-2.02512	0.760182	1.11811	-0.0503252	-0.551184	0.0185927	0.393133	1.00054	-1.59139	-1.02726	-1.29243	-0.728753	0.204547	-0.687998	-0.779963	0.604183	0.516019	0.863346	0.516548	0.907858	0.348343	0.438359	0.808616	0.849886	0.535524	1.37889	0.312418	0.295733	0.307174	1.04518	0.190258
0.307184	0.695414	-0.146122	0.13662	0.637592	1.30347	-0.0966257	-0.256494	-1.77033	-0.706148	-1.09261	0.247488	0.80329	0.380519	0.751353	-0.727539	0.62612	-1.80978	-1.9926	-1.88007	1.76963	0.755612	0.686079	-0.802835	-0.972242	-1.18285	-1.48508	0.705999	-1.36816	0.201706	0.430918	-0.55728	0.309783	0.555615	0.554597	0.668444	0.507815	0.418103	0.823722	0.600396	0.702369	1.42893	1.06986	1.41584	1.43517	1.47526	1.00245	1.36499	1.0384	-0.479626
0.580953	0.0250349	0.729308	0.196698	1.28008	1.69314	1.46974	0.0628463	-0.390988	0.828421	-1.40091	-0.220275	-1.13439	0.344131	-1.92711	0.434301	-0.469453	-2.09293	-1.9725	-0.0118228	-1.77586	-1.2436	-2.5946	-1.61464	-0.55496	0.236385	1.09757	0.0297066	-0.178027	-1.42803	-1.04381	-0.84401	-0.905201	0.156235	0.642314	0.63138	0.648565	0.902404	0.676761	0.77278	1.19143	0.410705	0.20635	1.56397	1.35458	0.749141	1.16348	-0.00509453	1.33884	1.43711
0.780663	0.685811	0.0421548	1.19898	0.902334	1.78433	1.67305	-0.865665	-0.335599	0.864629	-0.366157	-1.97509	-1.44393	0.887152	0.209631	-0.00220415	-2.46574	-2.27121	-1.75594	-0.755611	-0.960796	-0.716476	2.40354	-0.126638	-1.03703	-1.6468	0.0295748	0.27385	-1.11542	-1.18287	-1.1788	-0.796308	-0.0341483	0.497253	0.406947	0.541175	1.14579	0.438	1.02833	1.11276	1.15869	1.44094	0.794534	0.854028	0.512569	1.27071	-0.221095	1.16851	1.28504	1.33255
1.20508	0.994767	-0.0202102	1.22106	1.21371	-0.0490054	-1.012	-0.0150407	-0.261208	-0.934503	0.654527	-2.0614	-1.83803	-0.877381	1.15219	-1.59101	-0.173347	-1.10336	-0.978216	0.172193	-1.75382	-1.28267	-0.308845	-1.54341	-1.42256	-1.79432	-2.19603	-0.718486	-1.01962	-1.54798	-0.898342	-0.581214	-0.26918	0.403999	0.363668	0.372897	0.540486	0.665685	0.790151	0.680108	0.498307	1.71254	0.293916	0.668746	1.28227	1.43842	1.33142	0.743061	1.44184	1.45461
0.622661	0.973605	1.40365	1.64963	-1.34499	-0.53058	-1.17918	-1.23792	-1.42931	-1.16657	-1.06162	0.778329	0.259491	-0.228459	-1.03367	0.486084	-1.75211	-0.445288	-2.09942	-0.671639	-1.57302	-1.06479	-0.802705	-1.54023	-1.98951	-0.805596	-0.888543	-1.85996	-1.57107	-1.00829	-0.750166	-0.788548	-0.29492	0.360193	0.159557	0.572514	0.237853	0.500356	0.676112	0.518556	0.431003	0.160532	1.19121	1.23592	1.76312	0.725211	1.28419	0.247074	1.61819	1.29611
0.877606	-0.13709	0.712967	-0.17703	0.963944	-1.30861	-1.07684	0.179197	-1.48284	-0.0360551	0.207221	1.25865	-1.61956	0.288071	-1.07115	1.06734	-0.447328	-1.37025	-2.6887	-2.48155	-0.940438	-1.24178	-1.38736	-3.37582	-0.230686	-2.95585	-1.6427	-2.65924	0.327223	-1.47366	-1.13262	-0.582659	-0.112128	0.168308	0.156365	0.45759	0.415021	0.479828	0.660523	0.814941	0.885846	0.543139	0.196987	1.08509	1.72479	1.86902	1.72476	1.33618	0.826866	0.826271
-0.911129	1.69029	2.01959	1.20717	0.57289	-0.49815	0.324889	-1.45823	-2.14331	1.1492	0.517045	0.701786	-0.564578	0.862848	-2.03384	0.469835	-0.614477	-3.15993	-0.275963	-2.47853	-0.922667	0.689377	-0.397929	-1.14678	-2.4075	-3.45716	-1.53241	-2.05241	-1.16044	-0.703445	0.0821559	-0.604647	0.03708	0.0817823	0.0292161	0.27457	0.186057	0.219408	1.78226	1.70311	0.811823	-0.0534273	0.111485	0.877647	1.16955	1.06612	0.264859	1.28662	0.186444	1.42372
-1.0802	2.25408	0.425773	-0.111019	0.428921	0.817647	-0.599622	-1.49641	-3.04572	-1.78118	0.915069	1.15161	-2.01161	-0.882979	-0.368294	-0.848434	-1.15136	-0.39447	-0.592251	0.581458	-0.869021	-0.458408	-2.10317	-1.1634	-1.32291	-1.80609	0.309339	-3.03264	-0.548084	0.321411	0.0480138	-0.561618	-0.412806	0.0764905	0.0150177	0.0384789	0.0987944	1.06952	0.299075	0.372297	0.850433	0.257532	0.492763	0.0854451	0.482275	1.10284	1.48993	1.19984	1.42427	1.58829
-1.14314	0.79778	2.42918	0.666943	-0.0709865	1.44572	-2.46615	-1.69297	-0.782262	-0.797006	-0.645223	-1.26716	0.88261	-0.953782	0.215793	1.3113	-0.799594	-0.522171	-1.7003	-1.92771	-1.33561	-0.579379	-2.08366	-0.411831	-1.88051	-0.352637	-2.8388	-1.77824	-1.57489	-0.836782	0.0653982	0.264944	-0.259156	0.114366	0.144138	0.574514	0.0339073	0.359689	1.20504	0.318582	1.1728	0.614149	1.09254	0.383426	-0.0333121	0.522895	1.05355	1.55343	1.34105	1.59023
1.09432	0.452518	1.04152	1.39387	0.0726518	-1.50018	-2.85599	-2.8037	1.50352	-1.41617	-1.01595	-2.11331	-0.722883	-1.04147	1.00683	-0.827428	0.0225398	-0.620846	-0.640256	-0.624222	-1.72721	-2.11257	-1.01791	-2.43707	-1.02855	-2.30443	-1.47839	-0.825276	-0.274994	0.37068	0.219717	-0.334076	0.230588	0.147286	0.0380356	-0.00552505	0.0174557	0.0767342	0.0377834	0.270898	1.28917	0.940713	0.554762	1.32855	1.12147	0.943031	0.666332	1.55401	0.840566	1.61301
0.454934	1.54556	1.73292	1.73695	0.771956	-2.131	-1.77063	-3.40933	-1.59135	-1.69248	-1.17946	-2.25312	-2.11841	-1.40972	-1.41407	1.09033	-1.55965	0.544286	-1.27304	-0.804906	-1.70891	-1.83875	-2.36714	-2.36277	0.0528718	-1.51337	-0.962411	-1.06283	0.00770518	-0.425503	0.431164	0.333253	0.178326	0.288284	0.244557	-0.0202916	-0.0828686	-0.0909827	0.0137838	0.00334039	0.209468	0.931384	0.56503	0.352133	0.568288	1.51135	1.70357	1.51075	1.20532	1.6193
1.21361	0.599727	2.02163	0.42056	0.892634	-2.41854	-1.4835	1.32414	-0.576535	-1.35464	-1.02574	-0.937554	0.0700296	-1.09209	-2.19712	-2.42895	-0.551657	-2.04746	-0.423181	-1.23051	-1.72247	-1.88429	-2.06513	-2.25429	-2.42818	-1.06922	-0.567255	-0.553694	-0.283065	-0.321394	-0.360744	0.130049	0.304701	0.263498	0.626864	0.412098	0.46467	0.532632	0.543724	0.0113563	0.466748	0.128851	1.38933	1.29998	1.49572	1.58383	1.56674	1.56276	1.61706	1.60457
-1.67454	0.999658	1.79115	-0.109893	1.74575	0.287613	0.774874	0.416009	-1.82845	-0.490812	-0.811591	-0.191218	-1.10691	-0.825909	-0.993463	-0.918484	-0.397445	-0.939925	-0.311097	-1.92054	-1.71962	-1.70784	-1.30705	-2.23131	-1.35018	-0.939109	-0.523008	0.0203455	-0.584329	-0.0187096	0.643737	0.953713	0.566206	0.889311	0.877307	0.595768	0.364642	0.438176	0.456673	0.565284	0.371628	0.369687	1.2194	1.43715	1.49595	1.51911	0.466965	0.433178	1.60797	1.60674
-0.950998	-1.71053	0.18249	2.34669	0.406485	0.907156	1.789	-1.06797	1.45523	1.1166	1.38139	0.650216	-1.40195	-2.03762	-2.09386	-1.93034	-1.61233	-1.19855	-0.610747	-1.61751	0.106614	0.181883	-0.973599	-1.51618	-0.740862	-0.25152	-0.881317	-0.399568	-0.15793	-0.165754	0.976373	0.996281	0.61792	0.334581	0.708502	0.0946439	0.421881	0.724359	-0.0130298	1.15581	0.735233	1.28664	1.30243	0.829426	1.53497	1.55488	1.47922	1.55288	0.392994	1.16472
-0.765526	-0.845721	-1.43063	-0.420331	-1.28763	0.439096	-1.10598	-0.906262	-1.22029	0.584588	0.876676	0.466441	1.13879	-1.3825	-0.874808	-1.97721	-1.24574	-1.31053	-0.418382	-0.691162	-1.29697	0.106801	-0.721036	-1.6779	-0.851738	-0.751831	-0.173142	-0.0906533	-0.500816	-0.060237	1.3017	1.02078	0.699212	0.632585	1.39928	0.509429	0.342517	0.485542	0.162931	0.822407	0.349274	0.751734	0.834921	0.979411	1.41416	1.14018	1.41173	1.03427	1.76993	0.557172
-0.69673	-2.30022	1.03563	-2.30493	-0.320421	0.984323	1.61613	-1.20792	0.632162	1.38181	-1.63675	-0.275548	-1.75046	-0.487351	-1.5529	-1.86348	-2.10987	0.350213	-0.605374	-0.476271	0.145472	-0.611759	-1.62593	-0.470931	-1.11625	-0.867214	-0.937318	-0.531777	-0.223618	-0.164537	0.893737	1.31632	0.994977	0.560754	0.754575	0.933899	0.823821	0.810617	1.45526	0.662333	0.798999	0.820252	1.11186	1.46923	1.21755	1.86871	1.58138	1.77856	1.58543	-0.0911447
-0.747359	-2.35154	-0.330095	0.553064	0.226738	0.607373	1.36395	0.491582	0.445649	0.615787	0.620609	-1.10923	-1.69708	-0.465323	0.861978	-1.88778	-0.825363	1.08767	0.0797916	0.0360332	0.0486629	0.000316556	0.370824	-1.29697	-0.537986	0.158393	-1.10169	-0.470165	1.08064	1.34573	1.3394	0.990213	0.794063	0.715576	0.795592	1.12947	1.53559	1.28702	1.07542	1.69141	1.6358	0.587591	1.17888	1.01869	0.778402	0.747385	0.778566	0.792198	1.29655	-0.391343
-0.0303739	0.756313	0.765878	-1.99902	1.28348	0.240075	-0.708225	-0.107881	0.151165	2.73949	-1.01576	1.16287	0.440536	-1.27607	-1.64477	-0.773412	-0.242252	0.193556	-0.48013	0.279872	0.358135	-1.29697	0.140523	-0.367449	-0.641462	0.566102	-0.687612	0.0458507	-0.0175048	0.209801	0.236975	1.3788	0.761275	0.915268	0.929571	0.886421	0.987648	1.49078	1.69636	1.00415	1.6798	1.63781	1.31339	0.752142	1.30232	1.05083	0.444871	0.290084	1.10719	0.793935
1.38816	-0.130062	0.428737	-1.63393	0.317176	-0.526659	1.32375	-0.357118	-0.466714	-2.54098	-0.285915	-1.59356	1.09958	0.913438	0.835096	-1.31589	-0.547157	-0.00913609	-0.581024	0.526364	0.566709	-1.29697	0.343561	-1.29697	-0.78972	-0.966037	-0.98491	0.0668539	-0.642863	-0.635541	1.49913	1.46977	0.959914	0.880217	0.945094	1.2483	1.31061	1.31645	1.50177	0.762023	0.0914103	0.19957	0.116429	0.332146	0.121011	0.984	0.168103	0.882851	0.969498	0.740219
0.993734	0.107462	-2.18427	0.683152	-1.80373	0.281386	-0.893929	0.387753	0.887584	-0.624448	-0.563802	0.74697	-1.50035	0.480691	-0.837806	-0.0693811	0.322123	0.0445287	0.331039	0.0956795	-0.124253	0.026011	0.0780519	-0.151947	-0.402529	-0.71925	-1.07953	-0.801151	-0.106938	-0.663597	-0.0779945	-0.747176	-0.439157	0.36995	0.872043	0.867155	1.52403	1.24194	0.388199	1.2802	1.0861	1.21855	0.806077	1.22022	0.762119	0.643216	1.0224	0.676008	1.044	-0.692972
-1.17744	-0.31281	0.138712	0.0756049	-1.5019	-0.356092	0.00119763	-0.393218	-0.699932	-1.71708	-0.462331	-0.782516	-1.54429	0.812558	-0.782643	0.316591	-0.554815	0.197476	0.426267	-0.122622	-0.119986	-0.980097	-0.0600875	-0.982196	-0.294313	-0.357079	-0.405696	-1.03525	-0.585654	-0.0369226	0.315594	-0.83006	-0.169857	-1.01862	1.55107	1.21812	0.885625	1.1075	1.66231	1.49072	1.55519	1.58833	0.908768	0.562632	0.735386	0.855281	1.21211	0.768403	0.735469	0.669561
-0.640732	-1.05337	-0.353354	-0.145438	-0.929016	-1.01529	-1.70918	-1.41032	-1.01284	-2.3326	-0.884594	-1.78465	-1.39407	1.06386	0.913183	0.821085	0.021355	-1.1824	0.963706	-1.12155	-0.109079	0.941986	-0.0518856	-0.763962	-0.709515	-0.842757	-0.492399	-0.187705	-0.250636	-0.898434	0.44716	0.161652	-0.423553	-2.0115	0.257179	1.25538	1.2938	0.629401	1.04908	0.271319	0.788205	1.65209	1.67598	0.387913	1.72093	1.30529	0.65526	0.781696	0.745184	0.572612
-1.1115	-0.531975	0.0750916	0.296283	-1.36837	0.249428	1.06378	1.03408	0.230775	-1.92856	-1.69359	-2.63014	-0.521075	0.870917	0.377139	0.290745	0.176982	-0.115335	1.49363	0.644662	0.723286	-0.805537	-1.3873	-1.04867	-0.820657	-1.04832	-1.08584	-0.768661	-1.32953	-0.656345	-0.084698	0.580967	0.478421	-1.15083	-1.06857	0.939927	1.26143	1.29263	1.24204	1.51992	1.08003	0.33201	1.58136	1.36557	2.19477	2.1241	-0.208069	0.679712	0.692128	0.0222481
-1.38609	-1.11753	-0.52317	-0.603156	0.28033	0.699794	0.0225166	0.87156	-0.266358	-1.01135	-0.325628	0.270382	1.13032	0.140372	0.271776	1.31038	0.0850719	-0.0770206	-0.0514604	-0.162389	-0.0879773	0.215721	-2.13986	-0.695499	-0.955699	-0.352094	-0.991639	-1.60794	-0.636843	-0.988147	-0.572936	-1.03387	-0.0800241	-0.0605981	-0.998936	-1.31614	-1.28373	-0.821209	-0.372896	0.53743	1.88962	1.48029	1.58032	1.77121	1.17573	0.551962	-0.36037	-0.843399	0.545081	-0.609142
-1.58918	-1.3842	-0.982694	-0.322249	-0.473929	0.486646	-0.976041	-0.66764	-2.827	0.367039	0.734894	-0.624928	0.200889	0.214276	-0.188513	0.109876	1.17545	-0.30795	1.15837	-0.535907	0.12076	0.0228438	-0.775287	-1.01004	-0.656824	-1.4624	-0.736777	-1.51231	-1.54479	-1.14077	-0.815807	-0.361657	-0.172887	-0.318609	-0.196156	-0.771661	-0.150969	-0.958733	-0.462287	-0.149292	-0.152445	-0.110108	1.8427	-0.0111008	1.99123	-0.101911	1.22863	-0.121092	0.118087	-0.148303
-0.389896	-1.28429	-1.1849	-1.44301	-0.493367	-2.9727	-0.387219	-3.14687	-0.0905321	0.544824	-0.0821805	-0.531464	1.09277	0.618443	0.290974	0.302137	-0.10857	0.19877	0.0325551	1.24543	-0.0542921	-0.345037	-0.376163	-0.869204	-1.54295	-0.974149	-0.993087	-1.00633	-1.03121	-1.18184	-0.727077	-1.17014	-1.15251	-0.767723	-0.340421	-0.321224	1.19662	0.802326	-0.894489	-0.3673	-0.0732494	0.0643386	0.342606	0.385856	-0.00606555	-0.290712	0.0947405	0.0456135	0.158525	-1.30363
-0.548493	-0.716546	0.918433	-0.830768	-1.06421	-0.93046	-0.829838	-0.27865	-1.24752	0.691032	0.343538	0.682396	-1.78568	-0.256155	0.256767	1.15846	0.187747	0.245751	-0.0771546	-0.0787341	-0.26884	-0.323091	-0.0880672	-0.495156	-0.616459	-0.814299	-1.30973	-1.98272	-1.22448	-1.04336	-0.390106	-0.66919	-0.596904	-0.477878	-0.448524	-0.24472	-0.412199	-1.12162	-0.323874	-0.802531	-0.177403	-0.153162	0.150923	-0.0781109	-0.166833	1.45653	1.52954	-0.425004	-1.20556	-0.891592
RTN4
-1.29656	0	0	0	0	0	0	0	0	0	0	0	0	0	0	0	0	0	0	0	0	0	0	0	0	0	0	0	0	0	0	0	0	0	0	0	0	0	0	0	-0.313894	0.279478	0.401092	-0.301929	0	0	0	0	0	0
-0.762706	0	0	0	0	0	0	0	0	0	0	0	0	0	0	0	0	0	0	0	0	0	0	-0.908261	-0.619387	-0.0545456	-0.317211	0.921138	0.101437	-0.502412	0.422244	-0.204973	0.330659	0.896721	1.34427	0.856566	0.832412	0.256608	0.322663	-1.62591	-1.26932	-3.04116	-2.4418	-2.00666	-1.99817	0.442556	-0.135329	0	0	0
0	0	0	0	0	0	0	0	0	0	0	0	0	0	0	0	0	0	0	0	-0.654152	-0.270239	-0.945311	2.66101	1.94295	3.52818	1.32086	2.11233	1.73019	0.803231	0.322561	1.36533	0.395079	-0.449169	0.143111	-0.244856	-1.07285	-1.69751	-3.49968	-1.88121	0.243564	0.303464	0.370681	0.875009	0.274725	-2.31456	-2.55013	-2.02178	0.00295021	0
0	0	0	0	0	0	0	0	0	0	0	0	0	0	0	0	0	-0.778036	-0.649171	0.390026	2.79152	1.7984	2.6863	1.94135	1.49762	1.13426	2.1462	1.55326	1.80742	1.3224	-0.203606	1.07125	1.60174	-0.731765	0.0908248	0.497577	0.375473	0.159479	-0.847991	-0.890864	0.293783	0.609519	0.341022	0.906771	0.919383	1.01481	0.587036	-0.821814	0.4091	-2.7305
0	0	0	0	0	0	0	0	0	0	0	0	0	0	0	0	-1.34012	0.958489	2.18257	2.85762	1.46142	-0.873409	2.88322	2.07009	0.199	-0.0619062	0.107745	-0.256248	1.47987	1.51097	1.08076	1.33029	0.714002	0.66105	-0.440371	0.717035	0.190829	0.0389669	0.057504	0.873952	0.13368	0.31756	0.351838	0.373806	0.883234	0.355637	0.729167	0.559327	0.934775	0.360319
0	0	0	0	0	0	0	0	0	0	0	0	0	0	-0.591097	-2.60236	1.73091	1.70505	-1.9635	-1.8129	1.94711	1.79715	1.09264	1.7388	0.184205	-0.142228	-0.180496	-0.0325322	-0.767359	-0.168535	-0.242777	0.50175	0.361697	-0.725887	-0.591176	1.01631	0.895875	-0.877433	-2.27922	-0.0905113	-1.46827	0.94229	-0.158	-0.914338	1.20526	0.535351	2.08633	1.84851	0.947069	0.624361
1.1789	0	0	0	0	0	0	0	0	0	0	0	0	0	-1.99729	2.31518	1.84404	-1.51706	-0.92786	2.33083	2.04754	0.407968	0.371363	0.780499	0.107139	-0.126375	-0.14302	-0.173518	-0.170415	-0.227595	-0.292367	-0.260843	-0.313797	-0.359234	-0.636541	-0.417859	-0.0239303	-0.759359	-0.41121	-0.55023	0.676326	-0.223543	-0.397155	0.632423	0.936842	-2.19118	0.824773	0.904711	0.550833	0.848665
-0.234943	0	0	0	0	0	0	0	0	0	0	0	0	-1.49798	-0.36693	-1.32211	-1.85923	-1.64329	3.23875	0.668112	1.96292	0.140372	2.01334	0.33888	0.125996	-0.51641	1.27959	-0.0995476	-0.788976	-0.10016	0.210088	-0.567485	-0.144749	-0.395998	-0.472722	-0.544773	-0.632581	-0.629502	-0.629398	-0.591559	-0.593628	-0.201328	-0.376078	-0.776412	-0.855702	-1.43738	-1.50718	1.14347	0.730713	0.849519
-0.187446	0	0	0	0	0	0	0	0	0	0	0	-0.797148	-0.513653	-0.495539	-0.140153	-0.168132	-2.12416	2.81387	0.41794	0.158946	0.441569	1.79186	0.0800744	-0.104806	0.873375	0.0898794	1.17604	0.360688	0.139289	0.967559	1.14961	1.28259	0.616724	-1.04738	-0.726157	-0.61138	-0.584577	0.141013	-0.239632	-0.424409	-0.64292	-0.514011	-1.91513	-1.97758	0.987436	-1.20834	0.987079	0.78259	0.59935
0.105033	0	-0.725355	-0.804798	-0.856343	0	0	0	0	-0.58372	-0.57087	-0.6606	-1.62528	-0.396043	-0.17771	0.426586	-0.160391	-1.1216	3.64061	1.5703	1.67568	1.41574	0.599395	1.17066	-0.157789	1.26422	-0.734457	-0.583145	-0.00295789	-0.280973	-0.606746	0.0332958	0.707876	1.74103	0.772165	1.80258	0.858396	-0.846393	-0.616546	-0.366784	0.889454	0.136136	-0.916897	-0.464207	-0.379723	0.439857	0.678319	0.559358	0.563343	0.758443
0.0576968	-1.91204	-0.332649	0.0646915	-0.148661	-0.561307	-0.0777018	-1.07657	-1.98813	-0.0553053	-0.731324	-0.00389895	0.559903	-0.365166	-0.505874	-0.231296	0.00275657	0.642429	2.61236	2.12816	0.50283	1.29123	0.653013	0.361308	0.459811	1.88366	1.60724	-0.829018	-0.143312	-0.291321	0.22574	-0.412897	-1.04877	-0.352864	-0.79063	1.78511	-0.55771	-0.698069	1.01183	-0.458441	-0.947851	-0.689421	-0.586053	-0.960537	1.0584	1.03416	0.566276	0.549631	0.520257	0.492324
0.226045	-0.325092	0.342071	0.198686	-0.0826007	-0.44535	-0.600825	-0.909045	-0.87499	-0.998078	-1.05614	1.18879	1.73351	0.0213241	-0.269816	-0.095434	0.0979552	-0.524966	-1.64437	2.34944	2.34799	1.26379	0.143462	0.419349	-0.849591	1.40078	0.998726	-0.335525	-0.104532	-0.15309	0.028092	-0.224175	-0.574994	-0.823238	1.91651	-0.563148	1.29966	-0.738987	1.14537	-0.3091	-0.938794	-0.807188	-0.573352	1.0385	-1.34724	0.526747	0.48491	0.531235	0.680708	0.383497
-0.346135	-0.303715	-0.208079	-0.812387	-0.576479	-0.524701	-1.09062	-0.810616	-0.99658	-0.901289	-0.567014	-1.12372	0.607103	0.217343	0.293143	0.485226	-0.217879	-0.846126	-1.041	-1.45731	3.6241	1.34311	0.658519	2.51953	2.75858	4.15208	2.87078	2.84536	2.4581	0.0480056	-1.12903	-1.13921	-1.12039	-0.371773	-0.314831	-0.466465	0.0173926	-1.11979	1.28744	-0.531921	-0.696609	-0.540048	-0.930388	0.892124	0.845663	0.827605	0.251764	0.539167	0.764118	0.835589
-0.504262	-0.170664	-0.469517	-0.375755	0.258648	-0.44379	-0.32169	-0.798222	-0.566596	0.0231439	-0.310138	-0.109359	-0.645218	-0.0437969	0.351444	-0.0363295	-0.201788	-0.742667	-1.26036	-0.696073	1.28278	3.64788	2.18014	-0.158768	0.266515	0.588497	-0.0233404	1.38388	1.36998	2.91662	1.78444	-0.546317	-0.497663	-0.231366	-0.503037	-0.216787	0.0934992	-0.487034	0.997221	0.632394	-0.791764	-0.999768	-0.829848	-0.517044	0.761328	0.867402	0.729318	0.837589	-0.0751765	0.9966
-0.865179	-0.419887	-0.440545	-0.0704751	-1.08669	-1.04081	0.150042	-0.338724	0.131833	-0.426431	-0.618155	-0.0746745	0.120987	-0.104163	-0.0862522	0.187382	0.280801	-0.34503	-0.171106	0.114969	0.120761	-0.765832	0.165008	0.512322	0.373524	0.547502	0.819141	0.737004	0.905111	1.38356	0.342519	2.57612	2.09812	-0.233294	-1.11156	-0.759209	0.222039	-0.98071	1.33452	-1.02665	-1.13977	-0.507023	0.525728	1.08099	0.804293	0.796953	0.409645	0.868534	0.567038	0.144906
-0.15389	0.000879069	0.261818	-1.27503	-1.32324	-1.05901	0.0507224	-0.0925701	-0.13594	-0.451352	-0.0945352	-0.334724	-0.28815	-0.130141	-0.296688	0.478566	0.685601	0.359324	0.792182	0.849235	0.918935	0.833938	0.152504	0.708209	1.08668	0.187638	0.738975	0.759635	0.688754	0.689451	1.44505	0.502077	0.0328063	-0.188082	-1.01899	-1.13375	-1.15715	2.01877	1.53476	0.553937	-0.909041	-0.835343	0.384003	0.189688	0.825247	0.817772	0.666402	0.221089	0.0786915	0.18355
0.029414	-1.6004	-0.545416	-0.125308	-0.307625	-0.0507821	-0.219574	-0.0696034	0.243504	-0.229678	-0.0942906	-0.405777	-0.0602031	-1.43064	0.347971	-0.000547881	0.595294	0.166803	0.598077	0.751114	0.226058	0.191459	0.500626	0.223702	0.837157	0.549637	0.994027	0.947999	0.594173	0.635323	0.89199	0.495441	0.749743	2.82275	-1.07557	-0.629317	-1.1521	1.47997	-0.136532	0.738617	-0.436086	-1.4134	0.724181	0.584326	1.00236	0.432663	0.322974	0.424723	-0.0665469	0.206219
-0.351206	-1.60836	-1.80882	0.442638	0.0784774	0.296729	-0.909022	-0.566269	-0.652122	-0.231016	-0.0488265	-0.209843	0.173835	0.44293	-0.956993	0.434018	0.508345	0.0944389	0.510885	0.136124	0.51255	0.384259	0.223579	-0.00677283	0.175433	1.1154	1.04927	0.949345	0.593229	0.558026	0.52976	0.524371	0.950221	2.64844	-0.50889	-0.930697	-0.098156	0.807743	-1.1057	1.20722	-0.241608	-0.196194	0.478713	0.485224	0.0496318	0.0259758	-0.181168	0.0389574	0.178033	-0.141733
-0.123191	-0.38261	-1.41954	0.19992	0.24052	0.192563	-0.596451	-0.535624	-0.454221	-0.455449	0.275206	-0.00333237	-0.086419	0.407466	0.45658	0.43182	0.386477	0.555015	-0.606797	0.162016	-0.249183	-0.143848	0.256972	0.0369678	0.0162738	0.0997751	0.612212	0.680589	0.508486	0.323688	0.459298	0.429294	1.58079	1.94206	-1.02355	-0.296358	-0.886424	-1.12465	-0.590008	-0.328957	-1.07962	-1.39292	-1.50205	0.657069	0.0657688	0.0230325	-0.0468921	0.189941	-0.306345	-0.149051
-1.15678	-1.40457	-0.547671	-0.295399	-0.559469	0.288694	-0.499578	-0.4563	0.281272	0.235607	-0.337893	0.127003	-1.46353	0.153651	0.197358	0.453426	0.422353	0.171389	0.218323	0.341515	-0.0237495	-0.269764	0.0984288	-0.28987	-0.527533	0.245518	0.256925	0.58107	0.670096	0.66736	0.943936	0.594325	0.833926	3.43624	-0.41044	-0.387091	-0.264829	1.54578	0.819631	-0.79938	1.83463	-0.705813	-1.56977	0.356255	-0.035153	0.754016	-0.0901215	-0.32932	0.0583838	1.0484
-0.844806	-0.699976	-0.267856	0.32567	-0.502295	0.274722	0.154064	-0.0319415	0.27987	-0.0191707	0.208502	-0.6633	-0.102727	-0.136606	-0.752848	-0.433449	-1.56999	0.0994938	0.250798	-0.0395942	-0.813041	-0.830166	-0.360328	-0.26278	-0.537976	-0.0540146	0.176539	0.119512	0.757672	0.698451	0.464914	0.624777	0.599502	3.41936	0.827928	-0.282917	-0.448695	-0.143403	0.830642	-0.511255	1.306	-0.640695	-0.138702	-0.246747	0.580942	-0.032961	-0.104105	-0.411531	0.106185	-2.18062
0.561193	-0.795371	-0.281216	-0.56638	0.499674	0.311168	0.300026	0.290321	0.284957	0.269877	0.510861	-0.064619	-0.607782	-0.137943	-1.2967	-1.37181	-0.779985	-1.72836	0.173701	-0.152942	-1.19841	-0.532527	-0.444383	-0.170937	-0.268242	-0.415962	0.468496	0.523718	0.481069	0.678703	0.460742	0.32266	0.843644	0.159337	-0.886274	-0.190618	-0.109753	-1.43027	1.25189	2.09727	-0.529972	-0.769434	-0.594791	-1.68729	0.541782	-0.729997	-0.367005	-1.23157	-2.0145	0.35313
0.0197137	-0.172743	-0.208167	0.493735	0.388934	-0.394184	0.454501	0.424034	1.06957	0.438255	0.113991	-0.137673	-0.110856	-0.411299	-0.463195	-1.1966	-0.799912	-0.637943	-1.79129	-0.573898	-1.3878	-0.599738	-0.154264	-0.121993	-1.20479	-0.108109	-0.413611	0.910866	0.253828	0.25659	0.6733	0.344098	2.25115	1.59184	1.11796	-0.235255	0.0717576	-0.680746	-0.181344	0.812337	-0.690127	0.972523	-0.76698	-1.01767	-0.131166	0.0034986	-1.54828	-0.373949	0.414011	-0.360195
0.249237	0.205122	-0.162162	0.184941	-0.0776508	0.275877	0.451136	-0.366613	0.210102	0.436083	0.376209	0.0347522	-1.2577	0.470134	0.175041	-1.37475	-1.89925	-1.81498	-0.870211	-0.891018	-1.73177	-1.00748	0.0527851	-0.729363	-0.531727	-0.788835	-0.644568	0.226977	0.501382	0.778949	0.457368	0.617698	0.393532	1.42635	-1.09148	-0.798343	0.906706	-1.4101	-0.898537	0.212876	1.58766	-1.24132	-0.333405	-1.51125	0.231528	-1.41313	-0.306321	1.08658	-0.804983	0.900001
-0.622676	0.260034	-0.143953	0.467023	0.137123	-0.0755213	0.201697	0.401841	0.408948	0.376512	0.37611	-0.366817	0.159869	-1.29074	-1.22495	-1.19591	-1.7265	-1.42751	-1.18924	-1.13431	-0.29336	-1.29597	-0.203211	-0.367292	-0.0760738	-0.902484	-0.204752	-0.383316	0.258472	0.187993	0.687309	0.788318	-0.252082	1.41156	0.984132	-1.25899	0.370388	-0.653052	-0.0519865	-1.46961	0.894942	-0.458383	0.765786	-0.0832843	0.3089	-1.67483	0.743426	-1.3063	-0.554588	-1.45961
0.35323	0.249766	0.339671	0.361367	0.323126	0.550367	0.208733	0.342019	0.423353	0.324932	0.336686	0.411394	0.261753	-0.940801	-1.3092	-0.245332	-1.86269	-2.05876	-1.85703	-1.73377	-1.21026	-1.08355	-0.77481	-0.438607	-0.109741	-0.879072	-0.378938	0.0438797	0.169577	0.384722	0.633727	0.394031	0.428473	0.494955	1.53997	-0.0770356	-1.18508	0.851787	-0.00288976	-0.138342	-0.223759	1.22086	-0.209368	1.05369	0.73819	-1.30151	-0.463534	-0.630315	0.271486	-0.256931
-0.434542	0.465616	0.34644	0.339586	-0.178045	0.231095	0.311232	0.315703	0.21453	0.195284	0.203001	-0.0494136	-0.545062	-1.1489	-1.32645	-1.17387	-1.96175	-2.13309	-1.00075	1.97152	2.65622	-0.284382	-1.1504	-0.878219	-1.37782	-0.909014	-0.336942	0.0706093	0.262996	0.551072	0.748713	1.51047	1.39773	0.569636	1.13045	0.386266	-0.915015	-1.0317	-1.23667	-0.0526473	-1.19048	-1.09626	-0.128005	-0.53415	-0.514729	-0.44301	-0.521816	-1.59214	-1.7082	0.173515
0.429211	0.329104	0.285963	0.445228	0.22233	0.221591	0.336769	0.348816	0.330868	0.0565242	0.187944	0.19399	0.344519	-1.05095	-1.29952	-1.57386	-1.9894	-0.980005	-0.910133	1.7907	1.90417	1.81655	2.09116	-0.323655	-1.31518	-0.979876	-0.282288	0.47176	0.787967	0.484841	1.09883	1.51053	1.91787	1.29946	2.03908	1.52996	0.826645	0.465206	-0.57372	-0.122185	0.421421	-0.209832	-0.328957	-0.144502	-0.547456	-1.4701	-1.65095	-0.350211	-1.77996	-0.349662
0.388404	1.01936	0.219273	0.525714	0.42124	0.152158	0.205729	0.411823	0.349665	0.326123	0.3094	-0.561542	0.319611	-0.270413	-0.326759	-0.952067	-0.228432	-0.276044	-1.14178	-0.140955	-0.306981	-1.07432	-0.310697	2.91326	0.00762602	-0.913141	0.392718	-0.367581	0.398367	1.06458	1.2086	1.58263	1.56227	1.15259	2.10497	0.475234	0.457479	0.990145	-0.631895	-1.03029	-1.08611	-1.03674	0.741083	-1.76013	-1.2377	-0.903156	-0.459632	0.536467	-1.79893	-0.259677
0.0947804	0.595563	0.73212	0.114615	1.06414	0.504145	0.629463	0.316224	0.263517	0.309923	0.671727	0.897669	-0.615014	0.359711	-0.40908	-0.173015	0.618805	-0.955959	-2.2272	-1.22099	-2.33618	-1.19082	-1.8837	-0.306603	2.33659	0.222963	-0.575979	0.120677	0.9167	0.973738	1.63814	2.02505	1.69314	2.58594	0.605035	0.895318	-0.493873	-0.801368	-0.958178	0.601257	-0.278359	-1.02038	0.865122	-1.93888	-0.477537	-1.87746	-0.884772	0.272209	-0.905734	-0.308137
0.270896	0.275097	0.289495	0.0984982	0.106202	0.263776	0.181937	0.573329	0.335193	0.427035	0.781433	-0.473854	0.0291161	-0.385545	-0.444494	-0.451013	-1.04701	-1.66403	-2.05685	-1.39678	-0.873569	-1.89695	0.0194689	-0.0564169	0.829306	1.0793	-0.452992	0.361431	0.796449	1.14927	1.56461	2.12624	2.48952	2.05341	1.21027	2.89405	0.430021	-0.688323	-0.00216873	0.132698	-0.350841	-0.519637	0.692311	-1.14972	-2.24579	-1.93169	-0.31167	-1.15131	-0.104688	-0.681615
0.341016	0.703837	0.259095	0.12195	0.103228	0.0775786	0.0871615	0.811968	0.51303	0.857995	0.439695	2.27325	0.0234608	-0.354857	-0.675037	-0.672369	-1.60039	-1.75067	-1.18485	-1.11051	-1.25969	-1.99281	-1.60722	-1.08254	0.595853	2.08433	0.58163	0.737288	0.736629	1.20531	1.69838	1.95533	2.22965	2.62301	2.54086	1.37653	0.43418	0.20177	-0.809493	-0.0890833	-0.243012	0.775836	-1.43438	-1.27667	-1.81505	-1.73833	0.110892	-0.948536	-0.12114	0.087308
0.638389	0.415978	1.0394	0.307857	0.217757	0.865045	0.140557	0.265097	0.865855	0.171726	-0.285891	-0.106749	-0.587488	0.584771	-1.1531	-0.384554	0.748596	-1.08055	0.42743	-0.109001	-0.844907	-1.30403	-0.312268	0.23534	-0.521428	0.454223	0.00422578	0.466196	0.690798	1.48054	1.58517	2.04139	1.42841	1.9603	1.24007	1.14286	1.15897	0.0600828	-0.227206	-0.589733	0.0449383	-0.649191	-0.162373	-2.35714	0.161156	-0.346266	0.290182	-0.123298	-1.32298	0.211148
-0.0113552	0.0448197	0.124592	0.0435613	0.196797	0.625816	0.649759	0.0912331	0.725073	-1.01217	1.01918	-1.01977	-0.186736	-1.09802	-0.663889	-0.997437	0.329614	-0.70216	1.36276	-1.33989	-1.53568	-1.48263	-0.751937	-0.705282	0.348529	-0.110593	0.143923	0.268009	1.28068	1.46516	1.35646	1.92222	1.92304	2.3099	2.27452	1.2007	1.12216	-0.702832	-0.781878	-0.124198	-0.701329	-1.12701	1.12319	-1.64152	-0.0969573	-0.867287	-1.39386	-0.311995	-1.20511	-0.544017
0.24747	0.154522	0.0329454	0.164606	0.138812	-0.864762	0.551169	0.607393	1.14918	-0.626123	-0.197672	-0.0842108	-0.332021	-0.383401	-0.537562	-0.694734	-1.09105	1.05777	2.23343	1.80924	0.671044	-1.30147	-0.660613	-0.165384	0.189604	-0.0352242	0.152681	0.44694	1.65696	1.49559	1.25872	1.87452	1.76745	1.46027	1.78857	1.96981	0.829958	-0.60353	-0.415184	-0.558789	0.591076	-1.01186	0.432331	-1.70985	0.500084	0.605251	-1.2093	-1.03336	-0.294813	0.0947281
0.202636	0.262751	-0.347539	0.0683783	0.30446	0.387972	0.346969	0.363928	-1.12348	0.983652	-0.226175	-0.0472458	1.0701	-0.953034	-0.340591	-1.07408	-0.676073	0.461656	1.52421	0.855016	1.0455	0.840832	0.80841	0.711866	0.00900687	0.141803	0.828533	0.266678	1.04455	1.58456	1.64906	1.5257	1.4855	1.67105	1.8937	1.68472	1.85993	-0.666619	-0.277168	-0.681583	-0.857841	-0.926417	0.194489	0.294867	-1.01269	1.37959	-0.656431	-0.252133	0.791462	-0.0483495
0.137156	0.045365	0.0492212	0.242042	0.737897	0.326384	-1.04403	-0.0688335	-0.922591	0.0568739	-1.00398	-0.237475	-0.187931	-0.22744	0.804741	3.14945	0.637419	0.294212	1.82512	1.36899	1.0896	-0.0587467	0.00570268	1.43302	1.76011	0.0136927	0.983894	0.866773	0.578088	0.670504	1.45131	1.71183	1.46242	1.31298	1.19314	2.29246	1.5895	0.49278	0.47343	-0.901075	-1.35212	-0.856108	0.165672	-0.553222	-0.746642	-0.151596	-0.349562	-0.674808	0.656491	0.129215
0.0397812	0.295989	0.261611	0.14743	0.0462505	0.21993	-1.34202	-1.03542	0.0225569	-0.169841	0.651711	-0.948407	-0.152459	0.816811	0.668857	2.4191	-0.666457	-0.640023	-1.27297	2.15199	1.21358	1.96076	-0.133268	0.348903	1.59652	1.59618	1.66645	0.429377	1.61124	1.00792	1.34192	0.965968	1.34852	1.44837	0.862263	1.12367	0.443611	-0.217356	-0.799061	-0.478173	-1.35623	-0.828885	0.299889	0.0386959	-0.693857	0.844841	-1.57549	-0.783247	0.204474	-0.270508
0.256792	0.67782	0.686829	0.77482	0.554117	0.611299	-1.11642	0.561279	0.182765	0.373914	-0.0391913	-0.259002	1.8383	2.30245	-0.434298	2.42811	-1.59387	0.852635	1.43596	0.0518023	0.932221	2.12538	0.407857	1.68395	1.06432	2.08204	0.962052	0.444281	0.66933	0.740712	1.11554	1.51659	1.26297	1.16542	0.707937	1.58086	0.856175	0.236865	0.285292	-1.35208	-0.375761	-0.392516	0.871325	-0.655401	-0.115592	1.08357	-0.142167	-0.572288	-0.354515	0.217547
-0.00347376	0.19886	0.749076	-0.0349153	-0.170846	-0.62771	0.179785	0.361491	0.498534	-1.01138	-0.0712374	-0.945898	1.00648	0.117368	1.0105	0.287685	2.20521	0.200418	0.624571	-1.16317	2.50759	1.19811	0.501068	1.03088	0.8924	1.89736	1.13308	0.614641	0.314802	0.402655	0.770917	1.04306	0.67864	0.300828	0.70387	0.374699	1.15697	0.212636	-0.194778	-0.46543	-1.5139	-0.621217	0.0774295	-0.840392	-0.924148	-0.998491	-0.851543	-0.101586	0.137349	-0.00693214
-0.00321429	-0.10282	0.212292	-0.0383092	0.491057	-0.307183	0.178529	0.492305	-0.151454	-0.363981	-0.118705	0.80807	1.354	0.127132	1.71264	-0.25911	1.66708	1.54405	-0.122212	0.77531	2.41842	2.46286	2.0545	1.67181	0.61611	1.23561	0.553485	0.87975	0.422554	0.552443	0.213825	-0.0328985	0.301139	-0.746187	0.726391	1.61424	0.0316396	1.49548	-0.332729	-0.353323	-1.10922	-0.232631	-0.859095	0.827407	-1.07249	-0.672515	-0.615512	-0.133241	-0.356666	-1.24208
0.0144542	0.178232	0.824358	-0.0145279	0.641742	-0.806141	0.367321	0.462423	-0.134284	-0.5696	2.02205	2.21723	1.24018	0.223493	-1.36386	-1.45717	1.59474	-1.44894	1.54985	1.77821	2.28222	1.40151	0.775275	2.53404	0.578599	0.571782	0.503025	1.08047	0.517319	0.49013	0.520049	0.22329	-0.0659532	0.645096	0.626321	-0.55055	0.625446	0.785043	-0.400643	0.148621	-0.605745	-0.245041	0.404068	-1.14954	-0.843532	-0.325966	0.599344	-0.259879	-0.209799	-0.649219
-0.0623342	-0.133365	0.860864	0.558763	-0.630984	-0.0776608	-0.367221	-0.658646	0.208235	-0.635597	2.10892	0.31657	0.269915	0.20211	1.58429	1.98514	1.08748	-0.992771	1.63305	1.48376	1.66335	1.2555	0.668386	0.243973	0.607825	0.4306	-0.0220308	1.33084	-0.244995	0.526203	0.683149	0.654352	0.0154265	0.207163	0.593598	-0.097687	0.623011	1.14833	-0.592014	-0.555824	-0.676474	-0.121896	-0.61618	-0.94399	0.986558	0.271301	0.954097	-0.0687269	-0.744437	-1.21011
-0.127375	-0.137529	0.15636	0.496662	-0.49658	0.0116497	0.362855	0.294587	-0.411743	1.53419	0.255674	1.96032	0.223024	0.372251	-0.822235	-0.516795	1.34526	1.70925	-0.970712	0.251765	1.38406	0.718672	0.701946	0.642196	0.317572	0.457565	0.475902	-0.0590912	-0.136601	0.420385	0.437556	-1.28241	-1.49649	-0.271243	-0.78951	0.113289	-0.227726	0.368657	-0.709994	-0.446948	1.0758	0.12051	-0.70501	-1.00521	0.178053	-1.30041	-1.52708	0.266206	0.117508	-0.0500121
-0.118097	0.786032	0.778025	-0.54756	-0.0608294	-0.50686	0.095977	0.0650129	-0.584488	1.59783	-0.262379	0.975658	0.254472	0.597682	2.12473	-1.06507	-1.24312	0.885332	0.234494	0.439544	0.368804	0.735989	0.387716	0.402433	0.861596	0.772408	0.0423887	0.0892905	1.28236	0.054669	-1.4158	0.262206	-1.48081	-0.601474	-0.00729945	-0.23685	1.32773	-0.433543	-0.275159	0.136047	-0.00585636	0.458281	0.122029	-0.503265	0.814347	1.04669	0.549584	1.16227	0.141881	-0.207024
0.739756	0.0196361	-0.194466	-0.388466	-0.387833	-0.268147	-0.374804	-0.405985	0.627589	2.11748	1.14457	1.26914	-1.07249	-1.14952	1.49533	-1.09796	1.62779	-1.28486	0.124394	0.469231	0.501509	0.689291	0.477513	0.724206	1.5601	0.0494071	-0.122499	-0.298165	-0.353935	-0.0377649	-0.727789	-0.356956	0.108248	-1.15618	-0.52119	1.364	-0.803094	0.83854	-0.37098	0.0131538	0.137398	0.0193377	-0.0905974	-0.785411	0.367071	0.971579	-1.35807	-1.07372	0.495091	0.765201
-0.174128	0.589847	-0.0444527	-0.256231	-0.380038	-0.918729	-0.465723	-0.439714	0.35052	0.677933	2.03216	-0.784635	-1.02796	0.89717	1.71483	-1.10399	-1.2855	-0.163816	-1.40353	-0.0150315	0.699822	0.95979	1.20638	0.741821	0.664421	0.433901	-0.181309	-0.727591	0.277426	-0.103862	0.169611	-1.25096	-1.65793	0.00454314	-0.261951	-0.680746	-0.276677	0.360031	0.86617	0.367166	0.256474	0.554351	0.250765	1.26204	-0.152567	1.3247	1.32244	-0.403524	0.445774	1.20016
0.148655	0.744374	0.256838	-0.298921	-0.266782	-0.448425	-0.412253	0.717788	1.91921	-0.871887	1.48379	2.02501	-0.340495	0.255654	1.53159	-1.28195	1.23455	0.241683	-1.05398	0.972543	0.0388368	1.03787	0.967646	0.807796	0.662445	0.442759	0.557736	-0.509346	-0.207626	-0.0426044	0.34749	0.366354	-0.319684	0.763387	1.55632	-0.416672	-0.133925	1.05278	0.521279	0.0344059	0.629557	1.13111	1.19084	-0.0484784	-0.30065	-0.48773	0.184434	-0.354935	1.33011	-0.0425767
0.480387	0.0580598	-0.00744519	-0.047639	0.140361	-0.34404	-0.181857	2.22682	0.261611	1.92726	-0.520928	-0.797078	-0.856833	1.51802	-1.74703	-1.43101	0.245423	-1.43103	-1.44902	0.182296	-0.0360544	2.29142	1.23872	0.435521	0.243844	0.163214	0.636283	0.31792	-1.51174	0.254471	-0.843537	-1.82005	0.685012	1.72189	-0.160638	0.841516	0.0795626	1.41191	1.49741	0.448486	1.34285	1.3615	0.00246764	1.32365	0.478642	0.959484	1.12076	1.24174	-0.248218	0.817967
0.195726	0.0966031	-0.107817	-0.130456	-0.0901066	-0.118261	1.09705	1.62523	-0.468895	1.30942	0.873503	-1.87506	-1.63134	0.511596	-0.295438	-1.45734	-0.248656	-0.720767	-0.200674	-0.178707	0.45319	1.14806	2.6666	1.98759	0.0717927	1.35251	-0.614483	0.600498	0.438076	-1.64132	-1.78954	0.0944597	-0.458411	-0.389605	0.00831529	1.0038	1.11157	1.45682	0.77153	1.44151	1.05605	1.37188	1.06041	1.09793	1.22638	0.336757	1.68184	0.962379	0.47863	1.02762
0.357024	-0.0696442	-0.00493913	-0.205946	-0.0369396	0.563157	0.849077	-2.06606	0.409229	-0.0668192	-1.02959	1.03253	1.06831	-1.97658	-1.87017	0.520249	-0.52642	-1.29817	0.520327	-0.727892	0.345897	0.172274	2.7402	2.12464	1.45256	1.18435	-0.20283	0.193873	-1.02649	-0.490676	1.14779	0.637678	0.469228	0.802538	0.0514061	0.45261	1.24138	1.19302	1.14636	1.43517	0.756053	1.15481	0.868736	1.44694	1.26172	1.76017	-0.0439729	1.05033	1.72228	1.21884
-0.411061	-0.249971	-0.110309	0.0132467	-0.122446	1.28017	0.751812	0.983845	-2.1481	0.593675	0.804722	0.373062	-1.34073	-2.02294	0.31631	-0.398193	-1.91562	0.459913	-0.46845	-1.41605	-0.0995394	2.67343	0.561106	0.304159	0.391979	1.01981	0.683645	-1.19702	-0.720456	-0.308952	-0.83153	0.504705	0.235869	0.260913	0.872034	0.8946	1.41339	1.24802	1.55621	0.861284	0.825045	0.74756	1.581	1.39704	1.74545	1.18156	1.19059	1.25997	1.82958	1.18592
0.463987	-0.218972	-0.84515	-0.955705	1.11442	1.67718	0.715012	0.4514	-1.20175	0.862356	0.61597	-0.948364	-0.296228	-2.17697	-0.0782023	-1.59504	-0.197091	0.0824521	0.0067362	-0.696754	1.74854	2.13954	0.425184	-0.111542	-0.318483	-0.513746	-0.849252	0.437201	-0.318846	0.77432	1.18056	0.365636	0.858319	0.872521	0.980606	1.67088	1.135	1.11255	1.57413	0.747948	1.28539	1.61142	1.61964	0.576277	1.77759	0.959051	1.85586	1.66926	1.79046	-0.237363
0.016107	-1.64823	-0.196904	-0.669533	1.01534	0.731493	0.21403	0.700705	0.723624	-1.3029	0.385106	-0.511868	-0.409571	0.769406	-0.419616	-1.95061	-0.277678	-1.40709	-0.0586988	-1.48585	-0.291437	-0.179503	-1.2919	-0.279966	-0.243518	0.268979	1.39495	0.536349	-0.551168	-1.06226	-0.682991	-0.37584	0.383094	0.400295	1.15899	1.66894	1.62332	1.47297	1.19548	1.62194	1.63228	0.645197	0.338221	1.86451	1.64273	1.53133	1.83219	0.560705	1.80632	1.67115
-0.201602	-0.239074	-0.870247	0.950387	1.20461	1.50405	0.656335	0.574088	0.559456	-1.21091	-0.13891	-0.202523	-0.542849	-0.277513	0.632468	-0.292843	-0.540618	-0.714836	-0.5867	-0.125733	-1.54695	-1.36658	2.19016	0.182523	-0.625827	-1.13892	0.445477	-0.56216	-0.83572	-0.0377077	-0.598672	-0.356742	0.196832	1.62721	1.2851	1.27409	0.913647	1.3211	1.3857	1.4947	1.37513	1.65911	1.66379	1.63116	1.3082	1.84559	-0.161457	1.82725	0.0411928	1.03481
-0.170513	-0.0151995	-1.98181	1.9016	1.37006	0.901796	0.260561	0.701636	0.572098	-0.657208	-1.73119	-0.0965836	-0.633874	1.59847	1.31069	-0.852287	-1.53605	-0.355802	-1.10785	-0.692549	-1.07563	-1.67981	-0.958695	-0.295534	-0.289973	-0.752929	-0.632216	0.26835	0.0843488	-1.45998	-0.611634	-0.118758	0.661861	1.58487	1.25254	1.28932	1.6177	1.23045	1.20812	1.67586	0.673401	0.386529	0.0723147	1.55929	1.57553	0.402867	1.79763	0.798319	0.722243	0.497131
-0.977373	-0.0228732	0.475065	1.19896	-1.33067	-2.57716	-0.593339	-0.739634	-0.00787115	-1.4924	-0.49792	0.503681	-2.26505	-0.0866887	1.0804	1.44456	-0.833299	-1.26161	-0.952916	-1.57507	-1.17426	-1.28674	-1.16686	-0.295446	-0.733252	-0.290585	-0.277781	-1.67566	-1.55899	-0.695777	-0.27409	-0.498813	0.351064	1.28877	0.903821	0.473692	1.30674	1.20029	1.5922	1.15564	0.741188	0.218176	1.10956	1.35472	0.206124	1.64593	1.50133	0.672769	-0.0366517	1.0036
-0.613754	-2.59588	1.0914	0.563785	1.27485	-0.635996	0.205689	0.788324	0.00864956	0.61962	-0.712869	0.177531	-0.38893	0.211601	2.04289	1.18679	0.128775	-0.792369	-0.90013	-0.865308	-1.38321	-0.721119	-0.679774	-0.284288	0.973207	-3.15716	-1.20962	-3.06456	0.693231	-1.71795	-1.06241	-0.0973917	0.391001	1.24376	1.30834	0.464203	1.36666	1.19952	1.28299	1.04001	1.15182	1.27445	0.785598	1.20439	0.470381	0.79756	0.359458	1.06599	0.488876	0.41292
-3.04542	1.43632	1.37508	1.30541	1.17816	0.498194	0.886794	-0.791158	-2.46908	0.0853109	0.86596	-1.05079	0.494841	0.197379	0.445164	-0.528802	1.09582	-0.563596	-1.35655	-0.780706	-0.633944	1.54895	0.930106	-0.418188	-2.21996	-3.81029	-0.869277	-2.36516	-0.923065	0.321878	1.1895	-0.194778	1.23465	0.977921	1.34324	0.182479	1.19452	1.21777	1.01399	1.2773	0.913788	0.264913	0.409778	1.347	0.995012	1.01902	0.733911	0.912917	0.31403	0.375632
-2.75317	1.84985	1.11513	0.588618	1.06925	1.1163	-2.4797	-0.0898246	-2.59024	-0.545092	-0.0379793	0.516259	-0.921159	-0.711839	0.360402	1.33474	2.30026	0.214996	0.855954	-1.30489	1.70928	0.862342	-0.566024	-0.370216	-1.20047	-1.2014	0.368386	-3.49395	-0.360811	0.697344	0.746879	-0.494586	0.203656	1.06097	1.33537	1.34205	0.167938	1.46588	1.56954	1.00087	0.642232	0.66663	1.10254	0.788214	0.944005	0.660746	0.190207	0.484809	0.662236	-0.199441
-2.63522	0.0789776	2.00183	-0.926566	0.623574	1.80281	-2.48047	-0.919089	0.626199	0.703084	0.814714	-1.53457	1.35122	-0.659865	1.32848	-2.49456	1.16427	0.13722	0.940448	0.285578	-0.0375082	0.980877	-0.375946	1.06016	-1.37383	0.70008	-3.29955	-1.7846	-2.13731	-1.34577	0.702363	0.719485	-0.164531	1.16739	1.22214	0.589963	-0.175337	1.7865	1.20269	1.01658	1.24668	0.845883	0.450541	0.896022	0.537578	0.965062	0.982797	0.000351166	0.797747	0.255889
0.135909	-1.04374	1.16086	1.52969	0.0285185	-1.27249	-2.5278	-2.50204	1.65598	0.36544	0.62573	-0.509978	-0.669288	0.0467848	1.26499	1.06608	-0.110575	0.688622	0.842881	0.776371	0.724217	0.255311	-0.472561	-0.982348	-0.663025	-2.34691	-1.95816	-1.42759	-0.911481	0.700893	0.547176	-0.701417	0.00478724	0.889675	0.681308	0.105295	0.139366	1.52013	0.0791423	1.09085	1.34251	0.349539	1.3411	0.0952043	0.603541	0.342911	0.910673	-0.141305	0.997264	0.157481
-0.936838	0.793209	1.50677	1.54825	0.511959	-2.30966	-2.21034	-2.63288	-0.0627026	-0.0197465	-1.81104	-0.203647	-0.613596	-0.25874	-0.464882	0.515703	-1.47552	1.27609	0.489848	-0.108869	0.816518	0.590445	-0.245582	-0.751047	0.678701	-1.01985	-0.620532	-0.996406	-0.259832	-1.05312	0.455986	0.693898	0.317547	1.08875	1.06217	-0.667919	-0.915049	-0.831216	0.713475	-0.152973	0.292159	0.409692	0.359594	0.990497	1.01238	-0.0161055	-0.46375	-0.0400048	-0.331922	0.132256
1.20568	0.665887	1.77255	1.11375	1.51536	-2.49162	-2.00403	1.5635	0.772509	-2.37361	-1.95219	-1.35045	-2.48843	-1.16754	-0.569834	-0.270338	-0.421895	-1.25447	0.788417	0.473625	0.83211	0.384596	-0.0577406	-0.539455	-1.04765	-0.605488	-0.724573	-0.682104	-0.789024	-0.918031	-1.08664	-0.441395	1.05401	0.698893	0.414843	0.412209	0.854576	0.623631	0.991305	0.13796	0.157754	0.457179	-0.449152	0.198748	0.00193359	-0.129149	-0.0863992	-0.0684787	0.192466	0.421075
-1.81955	0.934876	1.59993	-0.344765	2.38481	1.21691	1.82744	1.59834	-2.1345	-1.31131	-2.10424	-0.976089	-1.6474	-1.81535	-0.159476	-0.271988	-0.325793	-0.59244	0.990168	0.119634	0.374303	0.326986	0.0265813	-0.478099	-0.606492	-1.38296	-0.89794	-0.157003	-1.09449	-0.668799	0.08371	-0.44274	0.315591	0.507433	0.0828976	0.392878	0.840983	1.03402	1.17819	0.590773	0.344628	-0.166233	-0.588411	-0.698521	0.0300446	-0.00311106	-0.334664	-0.317611	-0.0266387	0.407501
-0.356894	-1.95795	0.681445	1.78444	-0.528825	0.568549	2.42555	0.3802	1.79074	1.40754	1.53632	0.975814	-1.29001	-0.850799	-0.112106	0.0761837	-1.57854	-0.523535	0.777554	0.614977	0.796498	0.639631	0.0929067	-1.17812	-0.345842	-0.692275	-1.34777	-0.855621	-0.457085	-0.70335	-0.397218	-0.37653	0.572074	1.12643	0.525079	-0.441949	0.463418	0.839661	-0.655123	0.228944	0.542558	-0.410182	-0.761655	0.496992	-0.296105	-0.0965797	-0.565767	-0.0910863	-0.436759	-0.405615
0.0229611	-1.55004	-2.00333	-1.00788	-1.57715	0.528772	-0.903168	0.543992	-1.27074	1.20003	1.51675	0.984904	0.865469	-1.45904	0.00732404	-0.0481277	-1.8982	-2.62858	0.708979	0.721977	-0.205245	1.05088	0.360794	-1.06487	-0.96939	-0.876732	-0.59827	-0.393794	-0.946266	-0.694489	-0.433024	-0.346993	0.48381	0.137926	0.141127	-0.0115831	-0.28854	0.370208	-0.317719	0.519477	0.0545952	0.0514263	0.108935	-0.365045	-1.07829	0.832441	1.18501	0.742084	0.36673	-0.305066
0.0614318	-1.18083	0.74527	-0.961732	0.193543	1.53926	1.25443	-0.740948	1.76932	1.69069	-0.0337171	1.19662	-0.0344597	0.0178893	0.279958	-0.946066	-0.43572	1.504	0.5617	0.630031	0.562349	0.608193	-0.935202	0.637825	-1.13332	-0.234272	-1.32705	-0.216883	0.0204327	0.0593551	-0.221105	-0.675837	-0.175937	0.996804	0.205649	0.463188	0.531413	0.62583	-0.66483	0.141568	0.0415234	0.729096	0.57796	0.104359	0.848549	0.573487	0.0294903	0.345095	0.0508812	0.0487893
0.0847126	-1.01002	-0.261343	0.628273	0.281587	0.599684	0.903562	-0.880584	-0.184125	2.10659	1.33859	0.549253	-0.0259046	0.472333	0.72504	-0.959981	-2.35579	0.671725	0.564068	0.561951	1.08239	0.717879	0.260478	-0.852974	0.442011	0.147753	-0.715377	0.0608248	-0.460864	-0.420293	-0.644225	-0.078942	0.608694	0.265414	0.20894	0.498235	0.17413	0.552003	0.46792	-0.63133	-0.580836	-0.757599	-1.48648	-1.4094	0.701623	0.707837	-0.78363	-0.482464	-0.266408	-0.642056
-0.117646	0.310809	0.308117	-0.966183	0.901689	0.321279	0.0228145	0.653083	0.814678	2.51955	-0.0406828	1.25233	-0.188177	-1.68592	0.100323	-1.14462	1.44533	0.582016	0.375286	0.560925	0.645002	-0.861257	0.356416	0.455855	0.424995	-0.131514	0.0474733	0.0246618	0.290667	0.359636	0.347682	-0.433293	0.581825	0.337341	0.322091	0.523993	0.116431	0.560217	-1.22427	0.53381	-0.697405	-1.41193	-0.987988	0.778127	-0.274457	-0.54159	0.699186	0.0545617	0.339327	-0.558327
0.453827	-0.340127	0.307717	-1.46369	0.330511	-0.310424	0.96248	-0.492421	-0.335885	-1.98205	-0.814821	-1.05424	0.533562	0.669506	0.726217	-1.96048	-1.05297	0.575412	0.0125562	0.701465	0.73434	-0.792556	0.506279	-0.406755	0.41272	0.369598	0.203398	-0.641183	0.417644	-0.287642	-0.331987	-0.501975	0.399569	0.463194	0.448885	0.525863	0.210565	0.4447	0.714017	-1.61023	0.135629	-0.28102	-0.070399	-1.10467	-0.290935	-0.142435	-0.0445797	0.1224	0.0661971	-0.158718
-0.0125513	0.0162702	-1.36383	0.502079	-0.91488	0.457783	-0.65847	0.451643	0.882259	-0.236108	-0.236926	1.00685	-1.02068	-0.164063	-1.24717	0.62572	0.79362	0.43175	0.618939	0.5348	0.493408	0.403383	0.269846	0.271272	-0.0959814	0.10844	0.290596	0.582186	-0.957509	0.380866	0.231741	0.051894	0.23177	0.0317346	0.414485	0.41318	0.0657959	0.193361	-0.487659	0.35323	-1.67933	-1.25099	-1.31169	-0.23603	0.754129	-0.246252	-0.159679	-0.374086	-0.152356	-0.198998
-0.824453	-0.304443	-0.549127	-0.199108	-1.34563	-0.206341	0.0993002	-0.0772389	-0.679725	-1.55589	-0.870621	-0.249107	-1.07319	0.760677	-0.576998	-0.0653226	0.0394123	0.541733	0.615577	0.532091	0.426769	-0.369426	0.164098	-0.0219898	0.0543476	-0.460752	-0.646655	0.335299	0.12935	-0.941521	-0.319562	-0.0586894	0.199251	-0.0918276	-0.0555911	0.0803067	0.13146	0.322001	0.614956	0.681032	0.78049	0.541531	-0.164657	-0.290863	0.852615	0.348575	-0.0751676	-0.178624	-0.0319851	-0.626208
-0.72056	-0.736786	-0.533966	-0.477019	-0.918284	-1.02916	-1.51378	-1.1977	-0.352983	-1.99198	-0.0444857	-1.13094	-0.185318	0.828245	0.708353	0.832753	0.404337	-0.467636	0.206375	-0.556612	0.752042	0.934078	0.326077	-0.11394	-0.169554	-0.492305	-0.730171	-0.808316	-0.960192	-0.303733	-0.824165	0.157446	0.21873	-1.37278	-0.419867	0.538213	0.597594	-0.196735	0.250943	-0.69429	-0.00981345	0.867519	0.91835	-0.494428	0.873389	0.657776	1.36282	-0.0875949	-0.151641	-0.392482
-0.898423	-0.829725	0.186801	0.310909	-1.28388	0.130307	0.907422	0.752078	0.376274	-1.82712	-1.6562	-1.90088	-0.851899	0.619727	0.311822	0.135378	0.452047	0.76002	0.580268	0.71876	0.705187	-0.127318	-0.149586	-0.0120403	-0.464769	-0.682611	0.231243	-0.989177	-0.464541	-1.11201	-0.593432	-0.708964	0.0353579	-0.624402	-0.0707433	0.51225	0.565718	0.618979	0.725343	0.546004	0.0975858	-0.646941	0.62693	0.397349	1.39236	1.30499	-0.598453	-0.197662	-0.185114	-0.632117
-0.982565	-0.763872	-0.935562	-0.690892	-0.0463937	0.572557	-0.49412	0.763619	0.0318463	-0.175771	-0.454548	0.0105908	0.750525	0.517446	0.824298	0.0555153	-0.339294	0.818298	0.572102	0.337728	0.735416	0.406963	-0.696866	-0.392967	-0.620417	0.219097	-0.597706	-1.18825	0.0157034	-1.27209	-1.14393	-0.114918	-0.909723	-0.61982	-0.811207	-0.982935	-1.08581	-1.78072	-1.59476	-0.635948	1.121	0.977778	0.652205	0.95847	0.644126	-0.440892	-0.463531	-0.982563	-0.572149	-0.182548
-1.02956	-1.09167	-0.979418	-0.0817992	-0.5613	0.270291	-1.00429	-0.364168	-1.91568	0.459018	0.551927	-0.0432111	-0.451372	-0.258385	-0.223419	-0.19004	1.53442	0.288163	1.2198	-0.0637327	0.209248	0.154874	-0.320673	-0.520013	-0.10766	-1.16015	-0.274677	-1.29653	-1.25492	-1.15886	-0.135672	-1.01323	-0.905641	-0.528534	-0.598058	-0.977972	-0.459337	-2.13009	-1.93088	-1.90677	-0.39151	-0.211262	1.31256	-0.155	1.33033	-0.336892	0.98589	0.0514719	-0.545247	0.43825
-1.38548	-1.83784	-1.37326	-1.88895	-0.094944	-0.70093	0.0886999	-0.754012	0.197012	0.0780696	-0.578559	-0.0322335	0.208941	1.0493	-0.181305	0.870599	0.35501	0.272731	0.074884	0.926136	0.74938	-0.0675364	-0.0515472	-0.467318	-1.2752	-0.682429	-0.615757	-0.857155	-1.12462	-1.22215	-0.797878	-0.95856	-0.124679	-0.856375	-0.48084	-0.473791	0.567242	0.656367	-0.280356	-2.07833	-0.430213	-0.643216	-0.821078	0.26856	-0.134617	-0.334693	-0.00255908	0.00623135	0.701499	0.244004
-1.55309	-0.0319554	1.22755	0.0624016	-0.189818	-0.240802	-0.305936	-1.40176	-1.64566	0.364242	0.114068	0.775764	-1.01649	-0.562848	-0.695933	2.22703	0.051882	-0.297933	0.228467	0.259857	-0.0360989	-0.0967263	0.27156	-0.445231	-0.671718	-0.930278	-1.13467	-1.64292	-1.27877	-1.20352	-0.918018	-1.36164	-0.382811	-0.498659	-0.43343	0.0425544	-0.44971	-0.658004	-0.238126	-0.174429	0.231059	0.234677	-0.433517	-0.0792135	-0.266268	1.31244	1.336	-0.0658003	0.169043	0.502947
TMBIM6
0.332819	0	0	0	0	0	0	0	0	0	0	0	0	0	0	0	0	0	0	0	0	0	0	0	0	0	0	0	0	0	0	0	0	0	0	0	0	0	0	0	-0.266259	-0.072036	-0.398643	-0.219639	0	0	0	0	0	0
0.440896	0	0	0	0	0	0	0	0	0	0	0	0	0	0	0	0	0	0	0	0	0	0	-1.55087	-0.941158	-0.379763	-0.694309	0.749494	-1.25431	-0.359411	1.25879	1.1006	0.257777	0.0349054	0.049984	0.205342	0.216279	-0.621927	-0.132021	0.457421	-0.705748	0.469798	0.495647	-1.10655	-0.957621	-0.173527	-0.295966	0	0	0
0	0	0	0	0	0	0	0	0	0	0	0	0	0	0	0	0	0	0	0	-0.839296	0.0983809	-0.535861	1.28402	0.821407	1.43323	0.0503822	1.34776	1.34284	1.21756	0.541973	1.29448	-0.317793	-0.350992	-0.390226	-0.549291	-0.935835	-0.605009	0.524689	0.475207	0.31964	-0.039218	0.331748	0.124742	0.625393	-0.880958	0.291191	0.223658	-0.875389	0
0	0	0	0	0	0	0	0	0	0	0	0	0	0	0	0	0	-1.03596	-0.573523	0.924161	1.31513	0.795517	1.10196	0.820151	1.0001	0.528695	1.52149	0.995705	1.61136	1.07457	0.228437	1.00081	1.60772	0.987173	0.52252	0.152316	0.659338	0.502724	0.670696	0.421186	0.301082	0.209228	0.305096	0.110464	0.104813	0.59606	-0.245253	0.450054	-0.316276	-0.757531
0	0	0	0	0	0	0	0	0	0	0	0	0	0	0	0	-1.27867	0.622387	0.992093	1.31384	1.07306	-0.534079	1.14668	1.02912	-0.604934	-0.473846	-0.75543	-0.454574	0.910898	0.931504	0.267901	1.05582	1.03402	-0.152485	0.785639	0.124807	0.380615	-0.0373395	0.436262	0.133628	0.273234	0.0795826	0.0896401	0.100009	0.116612	0.091127	0.442767	0.327512	-0.390603	0.578738
0	0	0	0	0	0	0	0	0	0	0	0	0	0	-0.411503	-1.83076	1.05535	1.10989	-1.2169	-1.08404	1.32735	0.977914	0.540107	-0.0746732	-0.691341	-0.961221	-0.924912	-0.623172	-0.995096	-1.30617	-0.744488	-0.159196	-0.426202	-1.17923	-1.59224	0.971934	0.504706	0.465185	0.607996	0.24076	0.38926	0.146059	-1.03987	-0.303168	0.782179	0.294258	0.989139	0.928217	-0.397334	-0.326699
-1.82242	0	0	0	0	0	0	0	0	0	0	0	0	0	-2.80175	1.096	1.05908	-0.65524	-0.433109	1.00483	0.654641	-0.779416	-0.824984	0.409283	-0.886037	-0.984825	-0.861907	-0.669233	-0.812341	-0.838648	-1.84426	-0.735714	-0.866094	-0.897461	-1.18784	-1.28938	-1.10676	-1.21241	-0.944597	-1.7213	0.535644	0.327261	-1.20703	-0.352424	-0.232503	0.297712	0.172172	0.20008	-0.297351	-0.410313
-0.270049	0	0	0	0	0	0	0	0	0	0	0	0	-1.1934	0.285152	-0.268157	-1.09895	-0.675635	1.30493	-0.487128	-0.468347	-0.906033	-0.545435	-0.747353	-0.894703	-0.652238	0.101459	-0.678647	-1.12214	-0.58627	-0.0337922	-1.44434	-0.632272	-0.913944	-1.10797	-1.92	-1.69303	-1.72285	-1.7178	-1.51409	-1.63211	-1.1629	-1.2212	-1.83139	-1.6557	-0.524225	-0.524913	0.36228	-0.35907	-0.52944
0.0369734	0	0	0	0	0	0	0	0	0	0	0	-1.11063	0.557035	0.428665	0.574575	0.526218	-1.35942	1.21831	-0.430287	-0.937905	-1.02943	-0.471068	-0.930125	-1.04575	-0.349177	-0.330382	0.0836882	-0.187293	-0.183404	-0.100307	0.745828	0.687302	-0.51643	-1.35844	-1.34041	-1.74799	-1.94223	-0.936502	-0.84156	-1.68531	-1.65841	-1.60681	-2.58216	-2.59298	-0.414298	-0.52461	0.140423	-0.590836	-0.737192
0.0482722	0	-0.867673	0.309334	0.20101	0	0	0	0	-0.714339	-0.473673	-0.89102	-2.5382	0.433187	0.0875932	-0.149619	0.567955	0.0454549	1.35907	0.9576	-0.431261	1.04901	-0.375602	-0.342763	-0.452612	0.11481	-0.655554	-0.578846	-0.346164	-0.954541	-1.49634	-0.353531	-0.762956	0.427505	1.03293	0.507384	0.654997	-1.48943	-1.5475	-0.644743	0.0446727	-1.07152	-1.3617	-1.59636	-1.42346	-0.0527238	0.0479237	-0.764335	-0.853801	-0.589688
0.200905	0.159428	-0.451893	-0.407513	0.378299	0.522526	-0.578836	-0.591672	-1.00254	0.548616	0.936344	0.612508	-0.027914	0.370276	0.221232	0.529481	0.707288	1.0665	1.16983	1.31284	-0.450296	0.780626	-0.371014	-0.543983	-0.245531	0.504382	0.313928	-0.999014	-0.46775	-0.91115	-0.358099	-2.00536	-1.34348	-1.05657	-1.24852	0.702846	0.888238	0.843048	0.366384	-1.92547	-1.62685	-1.61168	-1.71291	-1.76616	-0.403986	0.440402	-0.857871	-0.771769	-0.903025	-0.834612
0.651961	0.0619094	0.10962	0.157053	-0.289481	0.610403	-0.279953	0.862268	-0.603923	-0.807341	-0.391779	0.246695	1.05065	0.0851665	-0.515052	0.631626	0.917553	0.423657	-0.979267	1.08216	1.28721	0.50067	-1.09632	-1.28366	-0.741735	0.664287	0.0769908	-1.01653	-0.911278	-0.854235	-0.747341	-0.756913	-2.25345	-1.00962	0.462303	-1.60365	0.491934	0.824505	0.240633	-1.4989	-1.59748	-1.77421	-1.71701	-0.392113	0.569218	-0.155494	-0.95681	-0.762952	-0.131118	-0.953449
0.226815	-0.444223	0.187511	-0.653446	-1.2789	0.586918	1.03353	0.816348	0.779157	0.770266	0.712239	-0.64492	0.806875	-0.610998	1.78419	0.829684	0.831078	0.130107	-0.350061	-0.833661	1.30685	0.503964	-0.343467	1.04514	1.12598	1.43014	0.957754	0.969525	0.860326	-1.29603	-1.36323	-1.43793	-1.32344	-1.22121	-2.7471	-1.4296	-1.37613	-0.0967128	0.268459	-1.6869	-0.932566	-0.154813	-1.69223	1.08684	-0.230807	-0.280415	-0.665744	-0.541578	-0.46072	-0.468807
-0.572941	-0.500105	-0.143798	-1.28597	-0.666587	0.547098	-0.444641	0.810792	-0.452438	0.962309	0.869948	0.625266	0.240557	0.641462	0.00477776	0.805339	0.833708	0.217747	-0.674576	-0.593078	0.712059	1.42995	1.12247	0.112556	-0.694188	-0.328545	-0.102946	0.551526	0.526617	0.911353	1.13027	-1.62841	-1.8284	-1.29604	-1.58189	-1.21375	-1.43909	-0.306048	0.271471	-0.683344	-1.64561	-1.488	-1.67373	-0.509076	-0.0874946	-0.3185	-0.331912	-0.367164	-0.721752	-0.332566
0.543692	-0.512427	-0.495744	-0.00898984	-0.543305	0.189131	0.0751776	-0.500954	0.0954765	-0.0949411	1.02685	0.523839	0.0433934	0.518569	0.168061	0.408275	1.2319	0.561824	0.844237	1.0857	1.08331	-0.900194	-0.175715	1.23186	-0.586299	0.836857	1.38383	1.28061	-0.208499	0.591494	0.33112	0.710532	1.05263	-1.22182	-1.04997	-0.629539	-1.35378	0.592107	0.364393	-1.33262	-1.52418	-1.79966	0.363087	-0.0635883	-0.378144	-0.291135	-0.683229	-0.35632	-0.632231	-1.11008
-0.259545	0.266475	-0.0247594	-1.11917	0.87366	1.04126	-0.472711	-0.523843	-0.549232	0.8761	0.613722	0.0766834	0.376828	0.182264	0.0524288	1.39757	1.89909	1.34754	1.80599	2.38478	2.56132	2.3571	-0.315558	1.7645	0.0596393	-0.696757	0.0770306	1.12456	1.02694	-0.139653	0.390181	0.515719	0.104745	-0.966868	-1.70608	-0.905119	-1.225	0.596638	0.301126	-0.892722	-1.43903	-0.574135	0.563977	-0.554295	-0.290285	-0.321517	-0.23801	-0.979433	-1.41006	-1.12399
0.582154	-1.32027	1.13193	0.379802	0.516542	0.258966	0.4633	-0.507771	-0.12136	0.423114	0.62508	-0.341019	0.833164	0.477672	0.57682	0.967773	1.55591	1.19865	1.79753	2.19384	0.501232	0.232636	1.89774	1.46963	-0.55586	-0.64655	-0.0594534	-0.416609	-1.11956	0.0441313	-0.438035	1.14132	0.508809	0.972556	-1.05192	-0.983413	-0.737759	0.997078	0.451878	0.377434	-1.98753	-1.14512	-0.127776	-0.108748	-0.0709467	-0.69623	-0.862061	-0.432654	-1.49302	-1.13861
0.687066	-0.768182	0.513897	0.0284166	0.110972	-0.238275	1.05183	1.07225	1.02544	0.834896	0.748865	-0.564017	0.668634	0.485814	0.607451	1.21862	1.50628	1.28276	1.84246	0.053609	1.40026	0.908051	1.02301	1.40852	0.00402935	0.126853	-0.343768	0.635634	-0.0813674	1.34741	-0.824295	1.1035	-0.266691	1.01074	-1.23197	-0.730339	-1.76913	1.03079	0.266952	0.0590542	-0.947385	-0.916118	-0.244197	-0.0880017	-0.785172	-0.917672	-1.44049	-1.15463	-0.667746	-1.60171
0.774221	0.628299	-1.30515	-0.0244089	-0.246501	-0.183418	1.12327	1.04879	1.11901	1.0751	0.796831	0.780184	0.680973	0.434105	0.610214	1.64516	1.5747	1.59252	0.558486	1.87493	1.17749	1.30993	0.232478	1.68082	0.999988	-0.430607	-0.571479	-0.526071	-0.347213	-0.581218	-0.28185	-0.678071	0.746204	0.0703833	-1.65262	-0.500782	-0.700156	-0.742005	-0.402126	-0.165661	-0.694566	-0.766579	-0.829958	-0.179793	-0.880973	-0.895887	-1.21986	-1.13988	-1.84216	0.295064
-0.929078	0.360993	1.34198	0.918658	1.38272	-0.485202	1.19465	0.802579	-0.579414	-0.334716	0.2649	1.35343	0.797937	0.925536	1.09831	1.61194	1.61452	1.4598	1.54087	0.751786	1.68315	1.23466	-0.654966	1.14738	0.627546	0.110834	0.434046	-0.699946	1.47905	1.30825	-0.578216	1.07108	-0.410787	0.99543	-1.99898	-0.313272	-0.418719	-0.405014	0.530013	-1.07299	0.831469	-1.26705	-0.959924	0.0564135	-0.947809	-0.296781	-1.17751	-1.72758	-0.263959	0.47663
-0.530312	1.04472	0.969328	-0.300798	1.43456	-0.543411	0.292898	-0.462139	-0.251659	-0.471169	-0.259138	0.299257	-0.0633086	0.012531	0.281971	1.08132	0.0640038	1.3484	0.52052	0.105754	0.612293	0.485284	1.39679	0.783641	0.825625	-1.452	-0.114073	-0.386264	1.5103	1.43444	0.82745	1.13785	0.973164	1.00974	-1.45034	-0.187326	-2.03264	-1.62573	0.0983643	-1.33221	0.323169	-0.310522	-1.75786	0.0358123	-0.332035	-0.962111	-1.19209	-1.42799	-0.718885	-1.57484
-0.0706103	-0.47541	1.49542	0.11221	-0.106143	-0.121625	-0.127391	-0.15187	-0.419452	-0.361262	0.701253	0.0292355	0.570506	0.0312157	0.48823	0.433687	0.865357	-0.202512	0.126541	-0.494774	0.175648	0.432948	-0.349427	-2.06411	-0.741876	0.284107	-1.49201	-0.377293	-0.927111	0.244237	-0.0166627	-0.449829	1.29136	-0.29117	-1.31003	-1.39198	-0.264303	-0.702067	-0.673632	0.571953	0.151866	-1.26279	-1.35858	-0.826045	-0.151352	0.00874589	0.27719	-1.13671	-1.43044	0.241798
1.20172	1.42008	1.44377	-0.116013	-0.372749	0.0589266	-0.177118	-0.264258	0.365045	0.234282	0.78341	0.629201	0.165654	0.38521	-0.045277	-0.228421	0.770603	0.931749	-0.362869	1.08767	0.236597	-0.253309	-2.00673	-2.05193	-0.361349	1.43873	-0.256431	1.66109	-1.7059	1.07823	0.17984	-0.508062	1.34931	0.508484	0.0687911	-0.60735	-1.6522	-1.40516	-1.01579	-0.0621616	-0.441698	0.479834	-1.27261	-1.39824	-2.00516	-1.65275	-0.944406	-1.23672	-1.21922	0.278676
0.318776	0.356702	1.43863	0.631148	1.26621	-0.112523	-0.154235	0.612872	1.00334	0.41788	0.172999	0.461169	0.51814	-0.203674	-0.385553	0.182715	-0.264198	-0.213076	0.793386	0.836471	0.0812995	0.85162	-2.52845	0.0478478	-0.560285	0.238994	0.215363	1.61333	-0.632891	-1.19661	-0.505707	1.23537	-0.34217	0.560051	-0.881855	-0.613147	-1.29133	-0.577653	-1.34627	-1.67202	0.468004	-0.485021	-1.48214	-0.978742	-1.34792	-0.974131	-1.61893	0.226862	-0.0592554	0.207284
0.203854	0.984983	1.44338	-0.0927485	0.996924	1.23366	0.950255	0.132814	0.215736	0.375536	0.271151	0.12311	0.0457579	0.409872	0.201092	-0.418014	0.104478	-0.0785268	-0.107629	0.654197	-2.85222	0.64628	-3.00121	-2.84856	-0.464258	0.134758	0.0545672	0.403721	1.14829	-0.350442	1.4001	1.40971	-1.0955	0.475563	-1.10101	-1.21085	-1.71814	-0.462307	-0.238918	-0.578121	-0.479914	-0.198447	-0.110901	-1.67413	-1.53963	-1.02913	0.0272208	-0.4314	-0.0592554	-2.02652
0.715595	1.07126	0.591847	0.138037	0.446981	0.334033	0.931622	0.511961	0.392352	0.451002	0.490583	0.926909	1.20815	0.268454	0.15532	-0.400795	0.0746103	0.0478704	-0.0859286	-0.0972743	-0.664571	-1.04925	-1.13843	-2.86101	-0.678944	0.247289	0.620775	-0.38449	0.972684	0.941811	0.891592	-1.00995	-0.933112	-0.311932	0.912741	-1.459	-1.69883	-1.86634	-0.229729	-2.40487	-2.9096	0.362721	0.000140626	0.247865	0.0325113	0.264815	0.307745	0.549458	0.325499	-1.60669
0.788279	0.648363	0.159532	1.01472	0.82042	0.356441	0.557678	0.551737	1.12884	1.07482	1.1071	0.863775	0.00784123	0.129186	0.137187	-0.0823798	0.0545312	0.0316943	-0.745605	0.790272	1.46301	-3.63072	-1.0632	-1.07537	-0.150906	0.257835	0.672993	-0.387335	-0.0193894	1.10328	1.23286	1.98021	0.682062	-0.179978	0.615122	-0.0989765	-0.757329	-0.782662	-1.08346	-1.86213	-1.31048	-1.26274	0.0277884	-0.0592554	-0.0592554	0.638096	0.314723	-0.210466	-1.18841	-1.91339
0.776628	0.236017	-0.0683574	1.19537	0.531059	0.50863	1.34387	1.14245	0.973577	0.855975	1.09214	1.39007	0.00424651	-0.174392	0.131341	0.105062	0.044608	-0.61068	-1.07894	1.50482	0.456211	0.242112	0.749386	-3.4358	0.101229	-0.28585	0.0200396	-0.742613	-1.09356	0.242974	1.57661	0.723843	2.38307	1.43608	1.08848	0.796695	-1.83161	-1.38392	-0.51755	-2.4464	-0.394937	-1.46952	0.331929	0.0194258	-0.0592554	0.44529	0.184392	0.0203473	-1.23772	-1.91339
0.176861	0.617887	0.676376	0.872207	0.926814	0.0782293	0.720503	1.02339	1.13522	1.38118	1.15096	-0.175041	0.121303	0.341495	0.331122	-0.162188	-1.5688	-2.35137	-0.17013	-3.21177	-3.0277	-1.16545	-3.72844	1.86095	-2.24667	0.218162	-0.105855	0.100569	0.445971	0.712543	1.68503	0.759463	0.733307	1.2869	2.50458	0.832047	-0.318098	-1.85924	-1.52487	-1.0294	-1.14577	-0.989738	0.487434	-0.0192096	-0.0592554	0.564281	0.612955	0.393887	-1.11642	-1.17717
0.508101	0.233315	0.673891	0.493385	0.734658	1.03375	1.02802	1.50742	1.69643	1.43315	1.67312	1.25845	-0.200158	0.290116	0.0919628	0.195133	-0.483568	-0.21363	0.00740852	-0.611905	-0.150854	-0.940551	-0.0226921	-3.11663	0.197438	-2.8456	0.0496345	0.912803	0.590643	1.50453	2.08648	2.43099	1.82312	2.89394	0.865687	1.0888	-1.56394	-0.870739	-1.10004	-0.508934	-2.40352	-0.828971	0.726999	0.138566	0.504583	0.133291	0.547694	-1.1183	-0.772131	-0.925309
0.358935	0.439583	0.815395	0.527519	0.530837	1.2346	1.02896	1.08354	1.31616	1.12521	2.02178	1.35426	0.597819	0.110892	0.0858789	0.000368624	-0.207868	0.0847128	-0.0199599	-0.167298	-2.28271	-0.160251	-2.91303	-3.219	-1.88111	-1.45902	0.31795	0.880572	-1.20282	1.50134	1.86611	2.4992	2.797	2.14473	1.12138	0.870451	-0.349697	-1.36166	-1.47114	-1.19027	-1.51081	-1.45361	0.964165	0.269253	0.0851888	0.256048	0.0962559	-1.09768	-1.91339	-0.944222
-0.300884	0.245778	0.658949	0.23314	0.551467	0.881556	0.518762	0.803254	2.16232	1.99446	0.835851	2.06818	0.392659	0.248478	0.0683948	-0.0779777	0.0729314	0.0631093	-1.36058	-1.48193	-0.708237	-0.30057	0.0546508	0.0583313	-2.25184	-0.201775	0.0943049	-0.515531	0.633347	0.716528	1.95646	2.14665	2.52462	2.86655	2.71057	1.17765	-0.385837	-1.22273	-1.22138	-1.39403	-1.69723	-0.804638	0.257149	0.263641	0.355512	0.374606	0.420792	-1.65592	-1.1267	-1.53543
-0.51171	-0.209988	0.227444	0.418612	0.837307	0.42802	1.93939	1.75525	0.887172	2.51661	1.25267	0.831409	-0.0558386	0.460737	-0.417595	0.135714	-0.342445	-0.0817363	-1.34415	-1.96373	-2.3091	-0.735433	-2.18796	-2.16881	0.234281	-0.0941965	0.463623	0.283469	0.923595	1.67231	0.81631	2.34226	1.70894	1.87365	1.58133	1.50477	0.913123	-1.56374	-0.802764	-1.1073	-0.579527	-1.29957	0.433631	0.0471963	0.512518	0.836287	-0.741985	-0.907131	-0.53158	0.489456
-0.466997	0.413068	0.295718	0.471087	0.732741	0.689547	0.802306	0.635559	1.43084	0.0219857	2.01458	0.412813	0.108343	0.292815	-0.0256404	-0.0557611	-0.691846	-0.957931	0.175452	0.0373902	-0.179674	-0.199803	0.350215	0.0633884	-0.205598	0.364716	0.503275	0.418893	-0.168999	0.447875	1.46482	1.77378	2.16617	2.37752	2.3523	1.00938	1.13121	-1.38387	-0.603132	-1.25634	-1.18952	-1.56186	0.830485	0.266597	0.284593	0.412331	-1.27373	-1.05907	-0.715295	-0.190088
0.0647701	0.16685	0.450173	0.399604	0.656199	-0.27714	0.819639	0.79469	1.56521	0.616953	0.569922	0.27778	0.578281	0.459091	-0.0148537	-0.026326	-1.03022	-0.00999048	1.37324	0.757621	-0.991993	-1.28911	0.305114	-0.616949	0.461107	0.291993	0.310971	0.613794	0.35312	0.448325	1.31184	1.70336	1.58244	1.4671	1.71045	1.15973	1.38383	-1.0883	-1.393	-1.33815	-0.600308	-1.31453	0.70338	0.314025	0.717036	0.152874	-1.67412	-1.62684	-1.48194	0.134194
0.0170626	0.0386771	0.846508	0.392331	0.332243	0.676543	0.144712	1.26726	-0.143933	1.3707	0.965415	0.273555	1.13334	-0.716327	0.479157	0.334503	-0.0273082	-0.501217	0.462521	-1.27681	-0.326329	-1.52419	-1.44704	-1.23699	-0.524422	-0.322051	0.919527	0.271062	-0.324516	1.18142	1.21804	0.443374	1.46288	1.46433	1.13622	1.03468	1.7172	-1.35563	-1.2746	-1.28858	-1.27983	-1.25297	0.86948	0.858873	0.485608	-0.260054	-0.577569	-0.774974	1.03097	-0.373622
-0.271645	-0.406921	0.396768	0.18747	0.439897	-0.243461	-0.549501	-0.215056	0.413671	0.817308	0.0798314	0.931583	0.471696	0.513901	0.457911	2.07363	1.30032	1.35233	1.04455	0.245553	-1.13492	-1.27485	-1.04634	-1.03937	-0.679749	-0.348857	0.95233	0.134317	0.39853	0.442903	0.323716	0.665674	1.13495	1.19567	1.32546	1.44056	1.01001	0.302202	-0.614547	-1.28221	-1.09331	-1.06059	0.942072	1.26726	1.21874	-0.4949	-0.513365	-0.844643	0.845544	-0.535847
0.282186	-0.0379932	0.0645201	0.201928	0.437651	0.476728	0.0145029	-0.239799	0.512218	0.886662	0.682943	0.370723	0.804563	0.942767	1.0413	2.29799	0.505752	0.481544	0.371059	2.04335	-0.920186	-0.546482	-0.265191	-1.10936	-0.735575	-0.629547	-0.506135	0.0268943	-0.196713	-0.126007	0.848239	0.567963	0.981612	1.35415	1.15351	1.28138	0.987925	0.0129844	-1.32826	-1.24479	-0.653289	-1.05521	1.11643	0.12293	-2.68657	0.590336	-1.6969	-0.523565	-1.01277	-0.251068
-0.0225939	0.378019	0.321499	0.407723	0.546274	0.638777	-0.732615	1.01883	0.871619	0.587695	0.806446	0.919009	1.70346	2.11846	0.488194	2.31469	0.786094	0.678621	0.650131	-1.1976	-1.12742	-0.437915	-0.937173	-0.692574	0.0304533	0.659314	0.260457	0.0553749	-0.231575	0.122743	0.619168	0.90094	0.85622	0.795194	1.06461	1.10265	1.06559	0.547533	-0.735443	-1.53154	-0.925263	-0.578904	1.39369	1.31123	1.37897	0.989576	-0.25517	-0.267152	0.00888365	-0.611081
0.560471	0.155622	0.36071	-0.316586	-0.505548	-0.745928	0.681994	1.03512	1.12558	0.408854	0.829457	0.41797	0.892082	-0.527457	0.514685	-0.641812	2.02052	-1.2593	-0.463887	0.194013	1.15593	-1.01861	-0.173816	0.131923	0.0597895	-0.434638	0.225347	-0.44498	-0.597658	0.0807931	0.745092	0.564502	0.0341672	0.0191398	0.287908	0.426179	0.567807	0.803154	-1.00222	-1.09614	-1.57625	-0.662634	1.3294	1.36129	1.38714	1.25603	-0.484055	-0.46825	-0.474555	-0.304215
0.538486	0.540612	0.156802	0.397843	0.193978	0.867589	0.811862	0.791516	0.753246	0.7485	0.871938	0.8922	0.518468	-0.494605	0.59294	-0.658405	0.601919	0.617268	-1.22556	0.327494	0.936788	-0.125594	-0.551504	-0.550327	-0.340159	0.0470892	-0.666677	0.0809037	-0.689169	0.11065	0.0985658	0.261737	0.121847	-0.667426	-0.121301	1.09617	0.348177	1.22392	-0.586554	-0.0477563	-1.36469	-0.654269	1.41463	1.1148	1.5235	1.86723	-1.10485	0.297646	-1.16584	-0.0331609
0.366315	0.356571	0.387858	0.354264	0.127973	1.05999	0.997261	0.763165	0.625713	0.746165	1.55945	1.9529	0.322616	-0.632431	0.630192	0.527053	0.656599	0.493671	0.613514	1.51321	0.439943	-0.0246774	-0.798954	0.0235779	-0.41684	-0.569661	-0.763581	0.307332	-0.788803	-0.0578134	-0.0881847	-0.0812765	0.152648	-0.327539	-0.269609	0.473465	-0.239401	1.37669	-0.0423258	-0.628802	0.417618	0.713936	1.25102	1.58578	1.67415	1.51958	0.38904	-0.122056	0.605478	-2.00687
0.513445	0.620262	0.339158	0.358209	0.787587	0.473392	0.451579	0.406581	0.860885	-0.683249	1.61118	-0.250214	-0.402205	-0.525924	0.545107	0.511082	0.383899	0.446101	0.626305	1.20978	-0.983137	-0.658654	-0.11401	-0.197334	-0.373371	-0.594434	-0.263316	0.231704	-0.725723	-0.490455	0.328394	-0.300407	-0.0255983	0.387837	-0.410659	0.0953773	0.0567346	-0.0359989	0.490223	0.517925	-0.141723	1.30703	1.56646	1.91658	0.98912	1.04599	0.921793	0.567286	-0.310457	-1.63504
0.638836	0.636268	0.735251	-0.239845	0.526161	0.679816	0.998513	1.00606	0.572352	1.38214	-0.0135747	0.428337	-0.211711	-0.494388	0.343572	0.300164	0.599458	0.353912	0.359051	-1.80086	1.09978	0.198457	-0.847999	-0.184147	-0.183136	-0.568297	-0.654876	-0.924627	-0.9426	-0.616889	0.166221	-0.552554	-0.92577	-0.788543	0.573876	0.280226	-0.864819	0.122506	0.363934	-1.25439	-0.15348	1.2961	1.8503	1.92443	1.25663	1.98236	2.05545	0.969366	0.81825	0.35688
0.822089	0.690442	0.731873	-0.213151	0.197873	0.348312	0.660741	0.663792	-0.736477	0.620638	0.0636266	0.765764	-0.160496	-0.438902	0.42107	0.0692235	0.144401	0.338628	-0.904802	-0.0486192	-0.407839	0.288891	0.114298	-0.172055	-0.802225	-0.369731	-0.965423	-0.66724	0.114413	-0.679667	-0.215693	-0.507361	-0.915017	-0.700133	-0.245797	-0.540824	0.262413	0.457314	0.50535	0.0451386	1.26821	1.17033	1.2944	1.75578	1.06791	0.977921	1.04437	0.872907	0.663217	0.4169
0.658179	-0.144993	-0.221017	-0.295596	-0.422857	0.304037	0.447205	0.347544	-0.459073	1.88053	0.287495	0.342425	0.256733	0.281991	0.345438	-0.110356	0.349842	-0.0877944	-1.36161	-0.189507	-0.224378	0.243506	0.548082	-0.392844	0.0852529	-1.02821	-1.04327	-1.04277	-0.718229	0.633131	-0.837073	-0.280387	-0.44031	-1.09496	-0.842825	1.52016	-0.567426	-0.0689314	0.391618	1.28708	1.29529	1.33732	1.24488	1.85888	1.14638	0.895894	2.03167	1.99834	1.28635	1.12324
0.893713	-0.402232	-0.190239	-0.181423	-0.322542	0.101626	-0.211213	-0.568308	-0.170578	-0.0149675	0.440068	-1.11801	0.0429571	0.55875	0.364923	-0.352653	-2.3094	-0.0564441	-0.181431	-1.33161	0.348175	-0.533635	-0.866302	-0.447819	-1.04455	-0.285871	-0.847405	-0.941326	-0.170334	-0.585864	-0.0907144	-0.770115	-0.43029	-0.447015	-0.668956	-0.305311	0.808515	0.246559	1.03052	1.36887	1.29564	1.14712	1.25292	0.877669	1.62963	0.7496	0.723202	1.78256	1.36443	0.713542
0.625379	0.632101	-0.590114	-0.467179	-0.170497	0.375926	-0.3646	1.09735	1.55939	-0.0766384	0.296839	0.393676	0.373369	-0.566171	0.345108	0.0154117	0.339943	0.158386	-0.676469	0.261741	-0.594755	-0.557255	-0.932465	1.1844	0.659302	-1.13236	0.638111	-0.693753	-0.541574	-0.430387	0.333079	-0.37137	-0.191582	1.3416	0.399009	0.539987	0.775645	1.22322	0.830376	-1.2658	0.637824	1.07981	1.02669	1.79197	1.9225	1.92325	1.62407	1.99527	0.771522	1.78919
0.0234064	0.669041	-0.321537	-0.318113	-0.322447	-0.409116	-0.683331	2.05762	0.272123	0.344019	-0.828238	-1.03669	-0.385972	-0.018752	-2.2502	-0.782099	-0.224177	-0.443305	-0.42506	-0.265108	0.711704	-0.126866	0.318146	0.0874312	-0.300073	-0.930137	0.806048	-0.279858	-0.743175	0.288856	-0.85385	-0.306469	0.108444	0.506201	0.174224	1.35655	-0.266295	0.894052	1.03479	1.52555	1.09465	1.06801	1.12627	1.00845	1.20877	1.12824	0.907985	0.888841	0.273465	1.15312
0.756807	0.132778	1.21784	1.26419	-0.787356	-0.76724	0.628984	-0.00281857	-0.0239985	-0.00168241	0.134924	-3.10026	-0.773438	0.279253	-0.302375	-0.317628	-0.29491	-0.391978	-0.486673	-0.472539	-0.130498	-0.549755	-0.126083	0.23525	-0.952436	-0.258172	-1.11695	0.718025	0.481346	-0.770392	-0.516087	0.584959	-0.347744	0.846892	1.41469	0.496074	0.995389	0.886503	1.01426	1.12551	1.26879	1.12217	1.1778	1.14897	1.08253	0.785797	0.935216	1.20879	1.87123	1.13371
-1.03175	1.24846	-1.0263	0.941755	1.40021	0.110265	0.606428	-1.22881	-0.215175	0.38712	-1.55003	-0.174959	-0.599951	-1.13178	-0.965664	-0.451651	-0.96531	-1.93955	0.209727	-0.435501	0.160062	-0.248523	-0.127813	-0.171455	-0.55566	-0.374005	-0.82195	-0.285109	-0.991687	-1.46618	0.214393	-0.280525	0.136726	0.0357852	-0.69059	-0.67313	0.901626	0.96874	1.319	1.11912	1.36958	1.24451	1.35689	1.1167	1.5752	1.04852	0.473595	0.707751	0.970819	1.11498
-0.402882	1.62292	1.11391	1.47228	1.74043	1.00723	-0.125368	0.0884558	-1.26327	0.106463	-0.880084	-0.0118843	-0.877404	-1.38009	-0.804606	-1.24917	-1.37048	0.226958	-1.34871	-1.27755	0.686567	-0.109558	-0.253114	-0.933672	0.183151	0.145726	0.919711	-1.18928	-1.55739	0.942901	0.148688	1.14691	-0.827784	-0.781293	0.00812695	0.050057	0.79892	0.851533	0.835262	0.939512	1.09426	0.874081	1.13358	1.18898	1.13365	0.835157	0.816672	0.818678	1.08816	0.749303
0.774814	1.65576	-1.04756	-0.970634	0.927997	1.60878	-0.255813	-0.0483038	-1.54541	-0.762292	-1.02042	-0.412721	-0.483121	-1.50445	-0.517359	-0.73136	-0.740315	-1.11543	-1.08181	-1.03028	0.983397	-0.0852163	0.862661	-0.88541	-0.952123	-1.10165	-2.21063	1.15033	0.478482	-0.0451396	0.114948	-1.02824	-0.71363	-0.313367	-0.0264749	0.307649	0.520678	0.487588	0.888609	0.0826225	1.10741	1.08081	1.20304	0.962536	1.1078	1.59213	1.11865	1.16423	1.05165	0.27338
0.933663	-1.3096	1.66899	-0.588541	0.490407	1.50074	0.527435	0.0553603	-0.129745	-0.770465	-1.11992	-0.122625	0.0349954	0.354734	0.173107	-1.32415	-0.388307	-1.52325	-1.19339	-1.20128	-0.117161	-1.09587	-1.49571	-1.2226	-1.2616	0.437097	0.466008	-0.252509	0.724278	-1.76668	-1.21129	-1.015	-0.981777	-0.587393	-0.0280224	0.267105	0.176491	0.626686	0.182145	1.03513	1.15422	1.01316	0.791059	1.04604	1.16827	1.15687	1.23183	0.551094	1.25883	1.40302
1.67868	1.62304	-0.0916962	1.00322	0.908644	1.14118	1.28762	-1.1309	-0.0746193	-0.707498	-0.4658	-0.946806	-0.0150524	0.460017	0.172836	-0.455479	0.0549039	-1.31988	-0.402215	-0.648572	-0.66868	-1.04845	1.41391	-0.617682	0.187172	-0.558782	-0.358498	0.89626	-1.65618	-1.31839	-1.5308	-0.99306	-0.692795	-0.0271226	-0.0960365	-0.0950247	-0.160413	0.320989	0.917007	0.800481	0.892948	1.0524	1.33096	1.29849	1.02124	1.18528	0.381281	1.2335	0.241606	1.23846
1.45477	1.65548	-1.28052	1.12393	0.987292	-1.04059	-1.31559	-0.130137	0.0203091	-0.660529	-1.12573	-0.396324	0.0308177	0.0196952	1.06607	-0.777016	-1.00981	0.351299	-0.902268	-0.505012	-1.25404	-0.703461	-0.57073	0.246673	0.443214	-0.140181	0.340892	-1.15111	-1.30308	-1.69165	-1.37026	-1.06726	-1.04248	-0.288878	-0.0174484	-0.0357205	-0.0417116	0.0506705	0.24145	1.18003	0.863425	-0.234269	0.0923075	0.83409	1.20832	0.281921	1.25707	1.17707	0.919984	0.863735
-1.13221	1.63358	0.458038	1.00421	-0.596925	-0.615398	-0.935438	-0.884072	-1.76905	-0.471186	-1.29593	0.38916	-1.55828	0.294433	0.84639	1.59106	-0.787708	-0.822687	-1.46207	-0.837457	-1.23777	-0.595585	-0.738828	0.257408	0.176195	-1.5432	-1.57226	-1.68894	-1.98082	-1.57898	-1.39138	-1.0217	-0.429515	-0.424614	-0.0606399	0.880561	-0.0210811	-0.0277418	0.915515	0.856892	0.800931	0.504016	1.10868	1.08233	0.64212	0.980444	1.14827	0.865888	0.880435	1.52224
0.736141	-0.88105	0.272316	1.02528	0.915162	-1.20912	-1.47291	-0.114746	-1.64746	0.359819	-0.275467	0.215637	0.333279	0.392301	0.151689	0.919154	0.297897	0.202931	-1.47662	-1.6079	-0.682434	-1.02429	0.052064	0.0741008	0.0828706	-3.02356	-1.27922	-3.0049	0.000261481	-1.92301	-1.36408	-1.18254	-0.66235	-0.263061	-0.344985	0.72555	-0.399995	-0.379158	0.223946	0.500925	0.737114	0.958584	0.658039	1.11932	0.665501	0.0941414	1.12128	1.43154	1.40974	1.38234
-1.43072	1.3267	0.475876	1.39488	1.17516	-1.18567	-0.431908	-1.48582	-1.1086	0.0666125	0.67051	-0.758837	0.975238	0.340568	0.525714	0.418754	1.70116	0.336504	-1.02645	0.228071	0.231449	1.50434	0.139077	-0.840324	-2.26422	-3.51002	-1.47933	-2.66975	-1.76091	-1.27083	-0.408414	-1.21733	-0.699012	-0.391636	-0.839821	0.350806	-0.488264	-0.0741795	-0.408443	-0.5903	0.628129	0.735868	0.536583	1.44614	1.17333	1.50075	0.874276	1.58163	0.730776	1.38031
-1.60269	1.5138	-0.167608	1.03403	1.14602	-0.696526	-0.982981	-2.0601	-1.64264	-2.4756	-0.350006	0.0826158	0.0459705	-0.125105	-1.07685	0.307715	0.386203	0.36194	-0.597565	0.436845	0.0415426	-0.391244	-0.386751	-0.766641	-0.685342	-1.4915	-0.0944115	-3.31964	-1.02829	-0.0420678	-0.275627	-0.720122	-1.17323	-0.875069	-0.892085	-0.788396	0.127476	0.124327	0.821097	0.412557	0.559425	0.612836	0.817485	0.584656	0.860741	1.5643	1.7762	1.62578	1.61204	1.04165
-1.67513	-0.175644	1.44641	0.662293	1.04149	0.877709	-1.42591	-1.82893	-0.461526	-0.304581	-0.220431	-1.63573	1.62115	-0.64973	1.79821	0.561833	0.327818	-0.593239	0.83535	0.0577107	-0.855606	-0.105014	-0.239896	-0.0907335	-1.55694	-0.189075	-3.25064	-1.83337	-2.28244	-1.43309	-0.128165	-0.494389	-0.394065	-0.670089	-0.0782099	0.76493	-0.112793	0.833148	-0.376608	0.248827	-0.373263	1.18849	1.40233	0.745193	0.473935	0.897187	1.66029	1.90902	1.73672	1.90021
1.60402	0.730788	0.301966	0.193387	0.785421	-1.84151	-1.5839	-1.57	0.837167	-0.506929	-0.336187	-2.3653	0.131572	0.871765	1.34135	1.94159	0.651758	-0.348158	-0.453415	-0.350786	0.505555	-0.00138138	-0.275249	-1.17613	-0.184044	-2.43302	-2.66755	-1.43326	-1.33476	0.281354	-0.125047	-1.02664	-0.793281	-0.81922	-0.314921	-0.372507	-0.395338	0.478275	-0.335707	0.19636	-1.08892	0.836417	0.141597	1.55112	1.57594	1.25966	0.988394	1.90257	1.31063	1.91503
0.755071	2.16657	0.730333	0.359278	1.24066	-1.44558	-1.2217	-1.78841	-2.11415	-1.7441	-1.49901	-1.5077	-2.9601	-0.868701	0.389242	0.0194717	-0.0368251	1.5521	0.286629	-0.724675	0.724383	0.33991	-0.630197	-1.1567	0.257525	-2.47971	-2.18193	-0.77628	-2.09312	-1.11749	0.12681	0.0993544	-0.158458	0.233899	-0.00312119	-0.461183	-0.632459	-0.576511	-0.553453	-0.402125	0.25276	0.732365	-0.301591	0.76491	0.914424	1.63138	2.18505	1.60794	1.49727	1.94348
0.264373	-0.757214	0.74217	0.210622	1.24016	-1.42798	-1.46012	0.530845	-0.406095	-1.12841	-1.35248	-1.47591	-0.432077	-1.95368	-2.85076	-1.51883	0.290207	0.270355	0.22296	0.255994	0.896452	0.13725	-0.314101	-0.814675	-1.38151	-1.95779	-2.26758	-2.1285	-1.60033	-1.43191	0.611739	-1.10633	0.343108	0.00177233	0.428092	0.401588	0.688673	0.89144	0.81359	-0.316846	1.19366	-0.0882287	1.4665	1.75286	1.77981	1.78455	1.7237	1.71154	1.90997	1.85656
-1.68147	-0.279112	0.693352	1.17533	1.31306	-0.281384	0.0646808	-0.0652337	-1.55445	-1.23561	-1.16628	-1.12795	-1.80506	-1.48123	-0.860461	-0.909616	0.316536	0.376924	-0.216786	1.02716	0.426875	0.322664	-0.187782	-0.78203	-1.23619	-2.42682	-2.25612	-1.89925	-1.84008	-0.516886	0.486806	0.680808	0.0309877	1.19196	-0.320976	0.921329	0.400527	0.779774	0.874667	0.958201	0.367312	0.110392	1.15728	1.34157	1.76866	1.80791	1.58093	1.64715	1.8245	1.85936
-1.92446	-2.41103	-0.309161	0.705164	0.646263	1.31554	1.40571	-1.33961	0.773897	0.242953	0.599849	0.858395	0.36318	-2.88761	-1.53475	-1.17865	0.328361	0.374893	0.357448	0.902567	0.0511128	0.603918	-0.234891	-0.0485618	-1.12922	-1.55245	-2.23092	-1.04445	-1.89736	0.0702274	0.119519	0.149968	0.940679	0.859864	0.629301	-0.212851	0.610966	0.832901	-0.453623	1.62346	0.850584	1.42311	0.700537	0.763076	1.73839	1.61965	1.35784	1.62151	1.9745	1.75067
-1.03672	-1.30291	-2.35403	-1.96974	-1.77838	-0.438761	0.294094	-1.12325	-2.16397	1.17086	1.23673	0.109476	1.50076	0.372513	-0.805817	-1.52469	0.244581	0.515078	0.201101	0.358946	0.768892	0.827818	0.470025	-1.11366	-0.875342	-1.0361	-1.47294	-1.61728	-1.94885	-1.10875	1.38319	0.959338	0.919715	0.344112	0.613785	0.199157	-0.0492754	0.606748	-0.118935	1.35707	0.342465	0.552704	0.61138	1.21456	1.0891	1.17819	1.58707	1.27312	2.00914	2.0578
-1.03631	-3.37977	0.292413	-2.67899	-0.319459	0.980016	1.7765	-1.96147	0.386377	0.651298	-2.03354	-0.162839	-1.85566	0.614334	-1.14469	-2.35185	-2.1483	1.93458	0.193743	0.176281	0.160226	0.201807	0.938696	0.128834	0.304188	-0.0198413	0.732337	-1.21658	-0.652692	-0.859188	-0.138525	1.28546	0.917868	0.894317	0.850035	0.721047	1.01041	1.09902	-1.13493	0.341036	0.510382	0.826715	0.933213	1.43072	1.19732	2.02549	1.72299	2.00459	1.73747	1.95367
-1.6097	-2.52064	-1.25202	-0.0478924	0.426664	1.13699	0.967194	1.42591	0.663711	0.162526	1.06696	-1.00547	-1.92826	-0.321587	0.382305	-2.17405	-1.90305	1.33615	0.253603	0.291962	0.943902	0.00157813	-0.0439948	0.875934	-0.038328	0.217954	0.822678	-0.26795	0.958505	1.36668	1.28859	0.902951	0.817296	0.453237	0.458443	0.855679	2.07907	1.02252	1.76879	0.201408	0.765296	-0.560202	-1.41187	-0.947391	0.151343	0.0117325	0.776196	1.78915	1.7131	2.09118
0.0945967	0.504716	0.393063	-1.16998	0.296933	1.03599	-0.300801	-0.0706304	0.0185409	0.787023	-0.292218	0.435011	0.80355	0.377339	-1.58609	0.368513	1.69269	0.177623	-0.0126161	-0.0820763	0.0817513	0.784647	-0.171265	-0.108387	-0.0209711	0.370617	-0.0511852	0.342476	-0.0635545	0.107918	0.0671068	1.36112	0.840729	0.575239	0.567185	0.739307	0.40833	1.17767	-1.42219	1.53181	0.155736	-1.45621	-0.304861	0.425003	1.51273	1.303	0.711548	0.797339	0.318514	0.622317
1.44155	-0.295852	-0.163896	-0.784885	0.636631	0.153608	-0.10661	1.40668	1.41563	-0.958153	0.802663	0.263159	1.47568	1.35049	0.472976	0.365199	1.61347	0.368591	0.00852077	-0.0743342	-0.109889	1.3583	-0.174553	1.12921	0.0198483	0.531641	0.629775	0.0657187	-0.197041	0.0336025	1.29526	1.25835	0.620068	0.77631	0.72372	1.17201	1.80173	0.829312	1.12628	-2.06278	0.243621	0.265699	0.275794	0.78191	0.466495	0.985356	0.726902	0.604158	0.906931	0.136178
1.16076	0.506866	-1.57457	-0.194071	-0.611958	0.209129	0.70751	0.642686	0.516384	1.42718	1.40096	0.700519	0.386567	1.61725	0.417423	-0.141302	0.903552	-0.100174	0.156636	0.312918	0.432615	-0.142963	0.201131	-0.36279	-0.166556	-0.28192	0.565181	0.138703	0.22599	-0.254302	0.0786078	-0.57201	-0.553344	-0.632644	0.78777	0.784498	1.77404	1.5815	1.38199	1.70134	-1.24069	-1.00259	-1.11593	-0.544583	0.983658	0.987803	0.405704	-0.612756	0.151987	0.953811
-0.120333	0.337501	1.15703	-0.376135	-0.381643	0.769368	0.74981	1.49662	1.04102	-0.327918	0.66332	1.48239	0.324725	1.32121	0.466876	0.985659	-0.0277004	0.241155	0.0209612	0.46525	0.429006	1.51887	-0.0701346	1.40001	0.236573	-0.265367	-0.212692	0.0616639	0.28708	0.258032	0.723781	-0.856176	-0.296622	-1.13669	1.46496	1.3454	1.23583	1.20951	1.2907	1.05308	1.77134	1.3377	1.4686	1.08285	0.452181	0.871075	0.555253	0.331903	0.700251	-0.212205
0.02543	-0.202298	0.265435	0.280918	0.258197	0.627857	-0.239713	0.215426	1.40901	-1.77881	1.57543	-0.912556	-0.405318	1.53036	1.45396	1.33924	-0.0621524	0.366351	1.42263	0.622137	0.738949	-0.178319	-0.424237	-0.581598	-0.584978	-0.212502	0.318231	0.303561	0.103002	0.15694	0.453124	0.0689279	-0.622298	-0.92024	0.179275	0.67795	0.754933	1.3097	1.21371	1.43124	1.27506	1.31805	1.38045	1.16724	1.93753	1.32135	0.929711	0.737655	0.352656	-0.551027
0.492895	0.79332	-0.10821	-0.203594	-0.101923	0.468188	-0.229518	-0.636626	0.785396	-0.720051	-0.79219	-1.32761	1.52256	1.40492	0.456241	0.0835361	0.525705	0.702158	1.35993	-0.210151	-0.0580972	0.576688	-0.446963	0.183959	-0.234611	-0.282156	-0.108929	-0.145342	-0.25415	-0.0535248	0.160299	0.873881	0.536103	-1.21807	-1.57073	0.694217	0.715398	0.799609	0.997024	1.21075	1.34525	1.37133	1.35191	1.36972	1.96153	1.90011	0.282906	0.370818	0.511079	-0.720405
0.113766	-0.360466	0.80285	0.00519199	-0.341815	-0.384135	-0.369108	0.338221	1.46908	1.46308	0.73612	-0.416846	1.69142	0.374307	1.266	1.64103	1.58314	0.795875	0.73196	0.515251	0.891772	-0.229645	-0.819238	0.0770236	-0.114157	0.831301	0.0609008	-0.565283	-0.537106	-0.85276	-0.0107787	-0.756873	0.22453	0.179277	-0.610734	-0.806554	-0.657512	-0.633974	-0.459934	0.122323	1.5483	1.22858	1.35348	1.39546	1.14645	1.09281	0.160352	0.591955	0.643945	1.56238
-0.129443	0.101681	0.564415	-0.157058	0.487529	0.266686	0.613939	1.22976	-1.62209	0.124995	0.975902	-0.035989	-0.296792	1.62358	1.20601	0.180723	1.83047	0.0947928	1.61179	-0.474503	-0.0315429	-0.124811	-0.650835	-0.315432	0.6747	-0.749376	0.190959	-0.502103	-0.760845	-0.828791	-0.753003	0.0889197	0.182707	0.0672879	0.119768	-0.1375	0.173251	-0.392312	-0.389235	-0.599434	0.322198	0.511972	1.68798	0.449722	1.66457	0.409833	1.19151	0.543063	0.92041	0.680341
-0.0133046	-0.318934	-0.627605	-1.00326	1.35923	-0.840473	1.32637	-0.908375	-0.0919912	0.932217	-0.514064	-0.763865	1.6392	1.75226	1.60864	1.50606	0.918718	-0.0898279	-0.216828	1.65031	1.26373	0.61587	0.500655	-0.745918	-0.607536	-0.735682	0.0492289	-0.216973	-0.828791	-0.828791	-1.0792	-1.00633	-1.51654	-0.177269	0.029047	0.0350059	0.849992	0.843952	-0.174407	-0.359713	-0.266093	-0.349123	-0.189188	0.609306	0.567387	0.144319	0.569904	0.542387	0.906727	0.577521
-0.124186	-0.0956988	0.639955	0.187681	0.213979	0.254566	0.360513	-0.752384	-0.994385	1.79518	-0.277262	1.97086	-0.937989	0.0216988	-0.0363506	2.06606	0.600384	-0.491095	0.962687	0.968419	0.666713	0.643314	1.01193	0.248477	-0.758778	-0.828791	-0.372921	-0.764044	-0.344047	-0.289805	-0.429948	-0.52843	-0.0315052	-0.00316615	0.0314507	0.266543	-0.00119388	-0.341406	0.0571989	-0.114245	0.481236	0.513754	0.104103	0.539346	0.254109	1.28123	1.37609	0.580984	0.851942	0.788978
NRGN
2.12046	0	0	0	0	0	0	0	0	0	0	0	0	0	0	0	0	0	0	0	0	0	0	0	0	0	0	0	0	0	0	0	0	0	0	0	0	0	0	0	0.192645	-0.166819	0.0257365	-0.200164	0	0	0	0	0	0
2.26952	0	0	0	0	0	0	0	0	0	0	0	0	0	0	0	0	0	0	0	0	0	0	1.39909	0.719791	0.143427	0.0639541	-0.231719	-0.0321054	-0.311406	-0.273567	-0.314961	-0.743732	-0.503203	-0.641272	-0.494806	-0.47146	-0.0768681	-0.18535	-0.132703	-0.0311956	-0.500379	-0.370985	-0.305425	-0.43809	-0.325277	-0.467256	0	0	0
0	0	0	0	0	0	0	0	0	0	0	0	0	0	0	0	0	0	0	0	1.19589	-0.344865	0.230792	0.547259	0.958209	0.377834	0.484343	-0.048489	-0.147952	-0.49759	-0.328082	-0.185036	0.279734	0.199131	0.156758	0.108596	0.10897	-0.40687	-0.69134	-0.391144	-0.707244	-0.361583	-0.711595	-0.434115	-0.536151	-0.552834	-0.31728	-0.0938374	-0.401624	0
0	0	0	0	0	0	0	0	0	0	0	0	0	0	0	0	0	1.93025	1.21601	-0.677954	0.461991	1.11143	0.917529	1.01791	0.271791	-0.256513	0.0141603	0.358439	-0.213206	-0.0691238	-0.347841	-0.599438	-0.0610337	-0.327484	-0.531691	-0.915311	-0.387426	-0.571392	-0.242628	-0.457844	-0.75782	-0.326885	-0.692401	-0.461662	-0.459652	-0.733524	-0.441251	-0.465285	-0.384412	-0.482143
0	0	0	0	0	0	0	0	0	0	0	0	0	0	0	0	0.975708	-0.269993	1.10386	0.472646	-0.626563	0.26413	0.849637	1.21074	-0.275094	-0.151983	0.0138347	-0.0868759	0.163628	-0.0680741	-0.164956	0.349186	0.0771408	0.273579	-0.283256	-0.625126	-0.80616	-0.915311	-0.649131	-0.469683	-0.75468	-0.696424	-0.680569	-0.664222	-0.421358	-0.472549	-0.735081	-0.733266	-0.516109	-0.72907
0	0	0	0	0	0	0	0	0	0	0	0	0	0	1.64339	0.985861	-0.375002	-0.501441	1.15135	1.16341	-0.693395	0.382973	-0.305255	-0.405396	-0.306149	0.462758	-0.418385	0.0257365	-0.0711433	-0.414872	-0.354469	-0.332125	-0.392511	-0.416	-0.317662	0.221469	0.193197	-0.261047	-0.428059	-0.777224	-0.309105	0.585225	-0.436929	-0.0376574	-0.807819	-0.757759	-0.891032	-0.855979	-0.484164	-0.388715
4.05473	0	0	0	0	0	0	0	0	0	0	0	0	0	0.802838	-0.0432516	-0.29301	1.76886	1.45608	1.12354	0.10912	-0.416054	-0.420343	-0.0955331	-0.128159	-0.437163	-0.325217	0.0257365	-0.363222	-0.3967	0.0814926	-0.363507	-0.186625	-0.240795	-0.339735	-0.274828	-0.218356	-0.536035	-0.477317	-0.289594	0.21589	0.145302	-0.77478	0.380124	0.680975	-0.274587	-0.915311	-0.915311	-0.509887	-0.583238
3.2199	0	0	0	0	0	0	0	0	0	0	0	0	0.895869	1.37104	2.12415	1.78157	1.8398	0.610119	-0.398925	-0.629759	-0.0895635	-0.642008	-0.372692	-0.377101	-0.0981207	-0.152236	0.0257365	-0.0721447	-0.241745	-0.089012	-0.165204	-0.143393	-0.293066	-0.641999	-0.3228	-0.136787	-0.155075	-0.162437	-0.33472	-0.220997	-0.464919	-0.781307	-0.0243645	-0.100849	-0.361786	-0.398994	-0.915311	-0.382635	-0.465333
3.91066	0	0	0	0	0	0	0	0	0	0	0	1.92839	-0.124132	2.30731	1.53118	1.42049	1.1489	0.0733643	-0.645069	-0.00401591	-0.528486	-0.513809	0.0170603	-0.470525	-0.229602	0.121179	-0.539878	-0.0047994	0.0434293	-0.569201	-0.17888	-0.173009	-0.408676	-0.642032	-0.724442	-0.135061	-0.384415	-0.0853078	-0.390039	-0.220144	-0.42286	-0.321098	-0.442631	-0.454317	0.622077	-0.329679	-0.77667	-0.45707	-0.557021
4.34356	0	1.98754	1.66248	1.53647	0	0	0	0	1.83762	1.66946	1.84841	0.893486	2.23637	0.883534	0.392353	1.44754	2.34629	0.564213	-0.136627	-0.432335	-0.0581978	-0.750451	-0.196199	0.312752	-0.148256	0.395412	0.330503	-0.124473	-0.625338	-0.105365	-0.0676252	0.00885092	-0.40078	0.0906705	0.504345	0.0694676	-0.700322	0.0342853	-0.70242	0.699421	-0.412181	-0.915311	-0.252831	-0.604375	0.353039	-0.915311	-0.592839	-0.673093	-0.515104
4.25963	2.60586	3.11508	2.18975	3.2108	2.91914	1.8001	1.65026	1.82049	2.52865	3.28048	2.02731	0.699896	1.68974	1.48944	1.53604	0.765681	0.313284	0.0293319	0.14711	-0.782918	-0.121077	0.0214578	-0.773526	-0.222829	-0.607818	-0.744436	-0.0509686	0.116663	-0.0505806	-0.0806824	-0.118789	-0.563523	-0.216331	-0.536492	0.865554	-0.0887478	-0.0927909	0.220013	-0.280574	-0.276819	-0.915311	-0.361371	-0.110416	0.444255	-0.915311	-0.656301	-0.594606	-0.677304	-0.598273
3.98454	2.54965	3.54889	3.33159	2.94091	2.99137	3.17563	3.23438	2.84807	2.64098	2.59484	0.699209	1.08388	1.10632	0.466306	1.26137	0.726945	2.31864	1.92762	1.32565	0.429733	-0.210577	-0.238228	-0.619521	0.420593	-0.415121	-0.0490285	-0.678182	-0.411081	-0.395247	0.330228	-0.37189	-0.391934	-0.528355	-0.490701	-0.0338272	0.00057406	-0.286031	0.53605	-0.0685435	-0.256506	-0.0950956	-0.267003	0.524953	-0.480575	-0.915311	-0.643031	-0.599815	-0.915311	-0.656318
4.00964	3.15424	3.87757	2.96336	2.7827	3.00469	3.39879	3.50173	3.27145	3.0431	3.36713	2.44165	1.58496	0.528495	-0.655688	0.433605	2.81484	2.52103	2.48346	2.08346	0.863463	-0.491443	-0.784415	1.25483	1.29048	0.525715	1.13263	1.1722	-0.777447	0.132324	-0.629475	-0.661396	-0.607171	-0.216665	-0.0776746	-0.293144	-0.710282	-0.915311	0.533468	-0.324287	-0.714983	-0.707305	-0.168884	0.365673	-0.756146	-0.760567	-0.744686	-0.804826	-0.796008	-0.818419
3.06434	3.29572	3.79407	2.87461	2.73241	3.2969	3.24163	3.51599	3.17185	3.02944	2.86272	2.75578	3.0098	1.94151	0.470957	1.70598	2.81063	2.578	2.25041	1.32603	-0.0657082	0.298959	-0.064169	0.8388	1.01088	-0.0949058	-0.0365792	-0.495342	-0.51247	1.14023	0.620065	0.0198619	0.00168237	0.0517129	0.0348748	0.0481784	-0.744323	-0.915311	0.692643	-0.332049	-0.365477	-0.302732	-0.0468223	-0.915311	-0.691745	-0.752665	-0.793884	-0.784271	-0.2689	-0.814464
3.68877	3.0865	3.09032	3.67467	3.4509	3.19686	3.55915	3.25318	3.53941	3.11874	3.11233	2.51193	1.11472	1.58708	0.345419	0.292557	1.07844	2.65733	2.82188	1.23539	1.19813	1.86222	0.99095	0.316899	1.00528	0.241084	-0.0504494	-0.0346255	-0.258439	-0.46786	-0.419096	0.753326	0.840064	0.10232	-0.576249	-0.494763	-0.727088	-0.327682	0.820664	-0.915311	-0.499149	-0.285368	0.0788512	-0.915311	-0.623772	-0.777745	-0.776626	-0.786751	-0.799314	-0.915311
3.00436	3.44462	3.26876	3.5595	3.0273	3.55495	3.13875	3.00522	2.97839	2.95437	3.05004	3.09111	2.83833	1.03894	0.906669	0.82713	0.579421	1.06729	0.0880882	0.150008	0.120512	0.115562	0.94369	-0.0582469	0.754042	0.189562	-0.051632	-0.0256518	-0.00172404	-0.0214788	-0.173642	0.0849632	-0.532716	0.149119	-0.823077	-0.622662	-0.639493	1.03047	0.605896	-0.504892	-0.701226	-0.915311	0.0481105	-0.494229	-0.76338	-0.771398	-0.79187	-0.915311	-0.796566	-0.915311
3.18223	3.50444	3.28734	3.54472	3.5461	3.54378	3.51534	3.02053	3.58523	3.14578	3.20759	3.04151	2.24667	0.912072	1.00197	2.01751	0.493827	1.33929	0.757809	0.242541	1.05538	1.0071	0.292411	0.0107208	1.12693	-0.0409076	-0.113748	-0.170283	-0.222811	0.0473606	0.0598181	0.0656466	-0.283621	1.23551	-0.61133	-0.517305	-0.667709	0.708232	-0.170992	1.56179e-05	-0.187662	-0.750351	0.660704	-0.915311	-0.915311	-0.915311	-0.915311	-0.81361	-0.915311	-0.915311
3.17455	3.34359	2.90145	2.87412	3.55924	3.62964	3.4089	2.86872	3.1541	2.99683	3.10474	2.90631	1.54563	1.26254	0.385902	0.658377	0.88014	0.265797	1.06505	1.10972	0.766	0.842269	-0.0180708	0.187969	0.410336	0.54509	-0.100075	-0.211268	0.0435142	0.176817	-0.0941982	0.255528	0.0185249	1.10459	-0.430039	-0.66928	-0.915311	0.415046	-0.491459	0.778594	0.152153	0.121916	0.796673	-0.915311	-0.479774	-0.604212	-0.732696	-0.625215	-0.789736	-0.915311
3.09406	3.20877	3.61104	3.57854	3.63811	3.61414	2.9246	3.06987	2.78481	2.78347	2.95046	3.17532	3.05241	1.45719	1.31067	1.25557	1.33849	0.577655	0.116747	0.347763	0.264624	0.240011	0.822978	0.351214	0.169433	0.38581	0.236746	0.262638	0.0586064	0.0438086	0.129263	0.0309172	-0.147211	-0.547104	-0.790924	0.401126	-0.701533	-0.815678	-0.496116	-0.458465	-0.781258	-0.573619	-0.569689	-0.816533	-0.383298	-0.56933	-0.58358	-0.915311	-0.891488	-0.915311
3.50963	3.18836	2.74933	3.19717	2.67927	3.70797	2.66576	2.77448	3.73091	3.5599	3.66128	2.92772	0.860895	1.84488	1.67364	2.0733	1.30209	1.0372	0.982894	0.914396	0.400665	0.284849	0.760657	0.273852	0.263183	0.138747	0.150219	0.248064	0.157962	0.242489	0.0848408	0.29314	0.0765767	1.47037	-0.181421	-0.169099	0.45996	-0.339088	-0.1358	-0.915311	0.873119	-0.832071	-0.7716	-0.915311	-0.323535	-0.635935	-0.642076	-0.762073	-0.915311	0.248955
3.54716	2.61941	3.13138	3.64499	2.62113	3.72204	3.33882	3.02894	3.61503	3.06188	3.50471	1.73099	1.76761	2.15867	1.95239	1.22296	0.867102	1.14422	0.657086	0.753213	0.412498	0.398968	0.563425	0.235904	0.323371	0.302718	0.158046	0.182394	0.177544	0.138846	-0.48371	-0.020497	0.327553	1.45131	-0.552217	0.518842	-0.344096	-0.761186	-0.0678718	-0.864224	0.420864	0.0580512	-0.0395978	-0.0261662	-0.507669	-0.509886	-0.620985	-0.697995	0.915423	-0.266534
3.57112	3.76073	2.65461	3.04962	3.57472	3.57783	3.57763	3.58302	3.66974	3.66573	2.91825	2.22681	1.41349	2.15285	1.35473	1.36112	1.23797	0.626709	1.29288	0.733447	0.51582	0.686902	0.568338	0.420477	0.270273	0.246555	0.195579	0.171983	0.248885	0.235597	0.266482	0.293719	0.252949	-0.915311	-0.823901	0.125596	0.254767	-0.884685	-0.106766	0.577913	-0.390927	-0.803688	-0.770785	-0.784347	0.566526	-0.915311	-0.15105	-0.695549	-0.388463	0.164077
2.91558	2.74466	2.71703	3.58392	3.66844	3.11646	3.59585	3.62108	2.62242	3.28998	2.56131	2.45229	1.52612	1.36689	1.13676	1.00988	1.34015	1.2746	0.662277	1.14105	0.582469	0.676821	0.407844	0.227915	0.36689	0.309596	0.369691	0.162569	0.228402	0.327198	0.25135	0.267722	0.187055	-0.217634	-0.298173	0.364983	-0.5379	-0.769306	0.194901	-0.141865	-0.79465	0.565343	-0.781842	-0.60314	-0.525535	-0.445021	-0.376875	-0.915311	0.0984726	-0.0555648
3.48019	3.47297	2.77639	3.30143	2.79531	3.55227	3.59234	2.31369	2.71862	3.07147	3.38101	2.39353	0.849719	1.76111	1.29218	1.30098	0.751768	1.17238	1.27724	1.21175	0.967432	1.10926	0.513837	0.338023	0.247803	0.474168	0.434799	0.277936	0.169644	0.232041	0.228069	0.324035	0.269956	-0.298043	-0.766977	-0.748343	-0.406707	-0.837977	-0.797855	-0.445319	1.0213	-0.915311	-0.652177	-0.826618	-0.170016	-0.40374	-0.632803	0.712351	-0.154155	0.358272
2.96499	3.32887	2.77721	3.58886	3.24211	2.88703	3.21515	3.33819	3.2956	3.12608	3.18155	1.09905	1.6265	0.875511	1.32212	1.05102	1.20547	1.54301	1.65969	1.25496	0.598963	1.14513	0.308267	0.215459	0.242019	0.516257	0.308178	0.415212	0.366248	0.338215	0.306576	0.303789	0.283864	-0.421121	-0.456056	-0.862696	-0.340313	-0.44359	-0.11384	-0.85986	-0.124046	-0.547434	0.795588	-0.535481	0.00101387	-0.731244	0.69304	-0.915311	0.00382122	-0.401864
3.43626	3.15757	3.48042	3.29056	3.34802	3.54619	3.30842	3.29805	3.21017	3.12657	3.2599	3.06644	3.02514	1.46167	1.25111	1.16098	1.17068	1.14838	1.35478	1.41314	1.20654	1.06267	0.650542	0.228921	0.238544	0.534698	0.444073	0.346214	0.354934	0.144427	-0.118813	0.178753	0.161765	0.311051	0.370087	-0.290796	-0.891971	-0.121188	-0.100229	-0.915311	-0.754365	0.933034	-0.545966	0.483852	0.890881	-0.915311	-0.545078	-0.745536	0.0438945	-0.915311
2.22147	3.39993	3.26989	3.36883	2.14527	3.3073	3.2656	3.249	2.96103	2.87217	2.77924	2.69334	1.93479	1.15415	1.24156	1.70735	1.15743	1.13441	1.25803	1.58289	0.610012	0.0671785	1.0359	0.683683	0.645597	0.555942	0.450459	0.335356	0.334154	0.141569	0.0595412	0.0848415	0.190307	0.330775	-0.540036	0.042323	-0.605965	-0.659656	-0.819566	-0.435465	-0.858348	-0.827826	-0.382959	-0.819168	-0.76427	-0.743647	-0.665656	-0.915311	-0.638938	-0.77984
3.36603	3.21078	3.51413	3.35708	3.24869	3.24993	3.26516	3.20129	3.22292	2.88139	2.93313	2.67338	1.87227	1.17255	1.28091	1.27761	1.15664	1.35249	1.13211	1.37263	0.553743	0.505006	0.382101	0.104895	0.648724	0.445213	0.443831	0.182647	0.109513	0.310197	0.31305	0.155305	0.0816366	0.147861	-0.0537887	0.347308	-0.118154	-0.184851	-0.410936	-0.653986	-0.165421	-0.444201	-0.315343	-0.314761	-0.338159	-0.729049	-0.762143	0.264352	-0.58758	-0.675983
3.39701	3.81457	3.17814	3.4034	3.23944	3.11299	3.15206	3.41331	3.09227	2.98046	3.0597	1.52135	1.89437	0.703805	0.649175	1.90752	1.3156	0.853784	1.72863	0.201651	0.490794	1.02588	0.0287942	0.0599421	0.121296	0.480229	0.266066	0.233071	0.327009	0.201059	0.29434	0.138711	0.148185	-0.460099	-0.0400219	-0.57229	-0.17468	-0.0326272	-0.681382	-0.730106	-0.767825	-0.727403	-0.167579	-0.757584	-0.716404	-0.720179	-0.60234	0.0275752	-0.436052	-0.915311
3.03208	3.53045	3.43821	3.18003	3.49977	3.34725	3.45142	2.94922	2.75276	2.9179	2.22177	2.24447	1.68	1.5845	2.30183	2.43938	0.63524	1.82377	1.10083	1.26815	0.851844	1.09903	0.963738	0.174471	-0.168248	0.00800545	0.327541	0.282756	0.22202	0.126527	0.0832987	0.0693634	-0.220509	0.0329596	0.0619439	-0.655923	-0.631113	-0.622391	-0.710746	-0.167037	-0.773595	-0.579357	-0.0703016	-0.790952	-0.353851	-0.794268	-0.710013	-0.492334	-0.459116	-0.915311
3.01613	2.99625	3.11696	3.18346	3.16908	2.93662	2.97571	3.25354	2.97826	3.01538	2.07283	1.77918	2.79236	2.34228	2.31855	2.50921	1.82511	1.30262	0.941319	1.60566	0.697855	1.21753	0.103667	0.0515552	-0.030983	-0.0196766	0.333982	0.220863	0.158446	0.131044	0.0948035	0.0497863	-0.00620202	-0.0243526	0.322273	-0.915311	-0.240186	-0.637936	-0.320297	-0.308489	-0.398296	-0.42188	-0.567085	-0.796406	-0.824507	-0.717097	-0.173555	-0.731077	-0.412493	-0.562207
3.3707	3.4304	3.12888	3.02723	3.15501	2.88573	2.92424	2.30608	2.16722	2.03229	2.18839	-0.409403	2.82433	0.639097	0.584538	2.36033	1.23189	1.22037	1.14041	1.28473	1.20246	1.10377	0.965319	0.485528	-0.0267157	-0.197075	0.248381	0.155567	0.0712023	0.177558	0.0690747	0.0201888	-0.0292755	-0.0383437	-0.0549513	-0.32491	-0.267175	-0.221111	-0.667598	-0.428165	-0.653691	-0.152748	-0.795269	-0.796385	-0.65457	-0.642566	-0.127821	-0.689741	-0.78553	-0.714038
3.25363	3.35025	3.30793	3.19448	2.83218	3.46611	2.49207	2.65721	2.20983	2.06239	1.36503	2.64153	1.8472	0.877082	1.56601	2.34573	0.382203	2.14028	0.279584	0.499445	0.689146	1.16636	0.404194	0.0214831	0.313047	0.258144	0.201669	0.066004	0.100898	0.0211776	-0.120023	-0.0699651	-0.273346	-0.216084	-0.314151	0.308594	0.217617	-0.349239	-0.449139	-0.392739	-0.797457	-0.574247	-0.781445	-0.86457	-0.23942	-0.255085	-0.405122	-0.756969	-0.706403	-0.127111
3.17428	3.0618	2.93077	3.01473	2.85331	3.0739	3.04259	3.12464	1.8735	2.01895	1.85014	2.24176	0.734701	2.13432	2.36098	2.20739	0.548416	1.56505	0.398876	0.840517	0.907573	0.848214	0.681299	0.310056	0.270734	0.176872	0.125717	0.066542	0.0884848	-0.113093	0.00217017	-0.245863	-0.0912868	-0.129225	-0.133696	-0.224555	-0.915311	-0.631907	-0.312192	-0.52907	-0.46166	-0.549284	-0.681398	-0.749169	-0.304814	-0.56127	-0.719702	-0.813026	-0.775189	-0.512873
3.03325	3.05171	3.06898	2.90262	2.80787	2.04513	2.96507	3.00408	2.16941	2.1452	1.82999	1.31156	2.00928	1.79926	2.15481	2.31443	1.41437	0.266225	0.102273	0.233096	0.219927	1.10031	0.582536	0.0908742	-0.0984098	0.0964478	0.0228609	0.0189965	-0.133145	-0.112522	-0.0422096	-0.272309	-0.283216	-0.283891	-0.264248	0.0210132	-0.915311	-0.567801	-0.502702	-0.54741	-0.305199	-0.508379	-0.56366	-0.705464	-0.302165	-0.313909	-0.594107	-0.553658	-0.739493	-0.358047
3.13949	3.04469	2.69024	3.04815	3.01691	2.92497	2.93835	2.71319	1.84808	1.676	2.47887	2.32187	1.44	1.6922	1.82737	2.19187	2.33797	0.515184	0.0873399	0.0378884	0.170653	-0.021476	0.109085	-0.0141757	0.0247714	-0.00287265	-0.0577578	-0.118161	-0.0270376	-0.359978	-0.314855	-0.173818	-0.277513	-0.231722	-0.183857	-0.565286	-0.861426	-0.60752	-0.47544	-0.584315	-0.670113	-0.694268	-0.462788	-0.425302	-0.602869	-0.248602	-0.405587	-0.61499	-0.304606	-0.724307
3.13265	3.16641	3.10124	2.99064	3.07722	2.94124	1.97989	2.52396	1.98226	1.94362	2.07393	2.43795	1.67378	1.81036	0.583842	-0.402881	0.479194	0.850164	-0.231692	0.125221	-0.069497	0.327062	-0.173158	-0.374466	-0.306823	-0.340009	-0.0723221	-0.478834	-0.244905	-0.261693	-0.180265	-0.1489	-0.367323	-0.315644	-0.443477	-0.0850719	-0.742118	-0.74809	-0.414046	-0.489203	-0.71745	-0.651453	-0.504892	-0.139665	-0.162221	-0.254141	-0.412877	-0.773181	-0.307423	-0.651668
3.27854	3.20432	3.03665	3.05411	3.06706	2.88833	2.00262	1.97639	1.75374	2.20157	1.56025	1.96295	1.91894	0.852005	0.31196	-0.0579871	-0.045116	-0.0427928	0.118691	-0.842981	-0.0512141	-0.411935	-0.241847	-0.280482	-0.443413	-0.454836	-0.402331	-0.368648	-0.268414	-0.262529	-0.463523	-0.446291	-0.403565	-0.284837	-0.426818	0.139338	-0.531895	-0.478345	-0.618335	-0.495137	-0.915311	-0.64648	-0.586611	-0.32756	-0.846197	-0.611442	-0.736866	-0.735726	0.123323	-0.702552
3.10522	3.21001	3.16912	3.08435	3.06486	3.04443	1.98007	1.95688	0.126639	1.90804	1.94007	2.301	0.988702	-0.343128	-0.0931005	-0.0384048	0.0555639	-0.257848	-0.398509	0.360769	-0.106094	-0.446139	-0.330593	-0.516036	-0.363494	-0.540028	-0.406115	-0.365996	-0.622226	-0.555916	-0.402501	-0.297443	-0.426614	-0.477512	-0.463511	-0.25067	-0.685831	-0.552133	-0.770522	-0.621138	-0.62811	-0.712861	-0.783172	-0.388772	-0.339782	-0.37766	-0.473367	-0.704541	-0.68952	-0.71145
3.51519	3.20008	3.16513	2.59005	2.49347	2.19829	1.99717	1.03903	1.40399	2.01919	1.98245	2.00698	-0.0698847	0.248821	-0.545958	0.326786	-0.624421	0.431858	0.11623	0.149653	-0.336038	-0.237353	-0.400645	-0.416993	-0.45493	-0.445978	-0.700685	-0.723122	-0.690479	-0.73537	-0.434673	-0.421583	-0.567914	-0.307856	-0.477507	-0.538933	-0.335006	-0.272095	-0.60348	-0.583431	-0.682766	-0.710434	-0.805009	-0.516442	-0.549331	-0.618464	-0.730269	-0.565857	-0.000206756	-0.434516
3.46802	3.41007	3.18595	3.34303	3.03124	2.25658	2.25042	1.85475	2.00546	2.1356	2.05657	-0.140971	0.187237	0.234202	-0.598227	0.265991	-0.5394	-0.49546	0.418482	-0.0569675	-0.320639	-0.540264	-0.579443	-0.582665	-0.652721	-0.675622	-0.818659	-0.744044	-0.792468	-0.6866	-0.743121	-0.55846	-0.729535	-0.333161	-0.710723	-0.269427	-0.718834	-0.579395	-0.564544	-0.693279	-0.648983	-0.465889	-0.622529	-0.564429	-0.67345	-0.691902	-0.563501	-0.708908	-0.608294	-0.720025
3.30475	3.25521	3.16703	3.31953	2.9027	2.62642	1.18516	1.7451	2.00346	2.2142	0.849984	-0.522667	0.204486	0.282905	0.0621398	0.0912324	-0.256791	0.0992639	-0.484606	-0.581469	-0.317488	-0.730412	-0.756359	-0.523528	-0.678398	-0.772146	-0.866195	-0.622506	-0.885243	-0.725772	-0.732245	-0.779823	-0.746342	-0.762705	-0.741052	-0.695973	-0.719567	-0.695488	-0.703103	-0.513099	-0.915311	-0.153592	-0.512677	-0.745881	-0.766869	-0.637904	-0.556152	-0.688097	-0.797086	-0.691375
3.37659	3.44533	3.13983	3.23524	2.35088	2.0493	-0.000339791	1.66018	2.33067	2.17224	-0.630011	0.197665	0.228458	0.246022	-0.505763	-0.732947	-0.00295899	-0.0252264	-0.0258372	-0.381885	-0.351613	-0.610707	-0.556622	-0.480935	-0.677925	-0.754904	-0.43705	-0.6206	-0.672892	-0.824455	-0.564313	-0.664164	-0.781265	-0.575051	-0.770198	-0.65183	-0.475264	-0.623863	-0.915311	-0.915311	-0.698119	-0.776584	-0.775177	-0.819075	-0.614022	-0.613104	-0.700462	-0.811264	-0.755697	-0.77404
3.44015	3.44933	3.34844	2.74519	2.10367	1.69777	1.18065	0.84327	2.09336	1.4759	0.0769735	-0.767687	0.154552	0.275939	-0.0408963	-0.1066	-0.374336	-0.700224	-0.015897	0.5428	-0.264166	-0.41125	-0.748642	-0.591967	-0.518832	-0.755298	-0.806194	-0.701492	-0.752249	-0.770146	-0.637532	-0.71255	-0.723421	-0.915311	-0.707188	-0.668823	-0.711525	-0.461281	-0.915311	-0.662859	-0.516914	-0.767356	-0.824976	-0.865909	-0.768512	-0.915311	-0.915311	-0.560838	-0.823213	-0.772386
3.57319	3.19734	3.21247	1.8117	2.4863	1.97642	2.01233	2.0194	2.20366	-0.727551	0.0765304	-0.55121	0.147898	0.141145	-0.809881	0.144782	0.146635	-0.548078	0.133009	-0.088532	-0.734057	-0.383047	-0.401442	-0.543013	-0.578475	-0.747625	-0.696416	-0.709922	-0.684588	-0.724296	-0.705691	-0.795166	-0.720639	-0.915311	-0.746165	-0.593278	-0.686748	-0.67026	-0.767856	-0.671371	-0.785198	-0.718699	-0.816054	-0.869968	-0.639361	-0.600554	-0.793361	-0.64418	-0.303396	-0.307868
3.18818	2.49423	2.3032	1.68305	1.70163	1.84307	1.95004	1.93253	1.81886	-0.157065	-0.758906	-0.754085	0.00878918	0.0184015	-0.674925	0.179009	-0.701126	0.192282	0.403751	-0.265915	-0.715843	-0.529282	-0.239385	-0.540734	-0.915311	-0.705566	-0.686645	-0.69266	-0.62274	-0.915311	-0.742882	-0.915311	-0.765865	-0.733893	-0.915311	-0.709775	-0.627087	-0.7236	-0.769943	-0.799404	-0.756619	-0.773987	-0.72684	-0.915311	-0.786859	-0.708702	-0.915311	-0.915311	-0.80675	-0.798555
3.61756	2.67984	2.10059	2.30471	1.70238	0.251681	1.82703	2.20777	0.588792	0.207726	-0.823982	-0.691644	0.0441869	-0.551625	-0.759463	0.222533	-0.450652	-0.196027	0.149058	0.348186	-0.706421	-0.50244	-0.722781	-0.495398	-0.697212	-0.545081	-0.649968	-0.706881	-0.680059	-0.629164	-0.478228	-0.701413	-0.713194	-0.751093	-0.915311	-0.649827	-0.707425	-0.381221	-0.646608	-0.867243	-0.915311	-0.669292	-0.798908	-0.573571	-0.915311	-0.681794	-0.714018	-0.915311	-0.812115	-0.788336
3.29946	3.17649	2.47891	1.60112	2.26898	1.9225	1.75526	2.49805	-0.29167	0.0135234	-0.737133	-0.842221	-0.293795	0.290175	-0.73692	0.061282	-0.607957	-0.134755	0.296428	-0.129764	-0.690382	-0.915311	-0.704465	-0.0510397	-0.329124	-0.668825	-0.2396	-0.640381	-0.554672	-0.562975	-0.487421	-0.66126	-0.915311	-0.696018	-0.847429	-0.676018	-0.153515	-0.614398	-0.915311	-0.71706	-0.752575	-0.664722	-0.664475	-0.776151	-0.844385	-0.915311	-0.773713	-0.915311	-0.655269	-0.915311
2.89699	3.35909	1.38416	1.41376	1.65462	1.69893	1.71628	-0.197969	0.0430494	-0.855699	-0.768253	-0.733553	0.234938	-0.915311	-0.3971	0.316902	-0.407586	0.183349	0.186101	-0.471873	-0.169254	-0.725347	-0.634175	-0.355742	-0.43231	-0.639441	-0.182198	-0.46834	-0.599618	-0.595235	-0.71001	-0.70365	-0.915311	-0.890019	-0.915311	-0.663284	-0.915311	-0.590597	-0.549875	-0.776165	-0.564624	-0.561574	-0.719536	-0.621127	-0.638255	-0.522563	-0.602764	-0.575422	-0.178322	-0.600783
3.20816	1.99024	1.29255	1.3173	1.51784	1.58326	-0.771755	-0.781734	-0.0121553	-0.915311	-0.826665	-0.637966	0.230912	-0.703438	-0.610247	0.0557259	-0.147375	-0.0336623	-0.440975	-0.405021	-0.580857	-0.568572	-0.795143	-0.757949	-0.628701	-0.613396	-0.575474	-0.294298	-0.403713	-0.599697	-0.658436	0.153703	-0.443795	-0.768002	-0.915311	-0.756008	-0.767896	-0.568688	-0.915311	-0.524071	-0.458803	-0.584026	-0.720065	-0.715085	-0.684352	-0.625442	-0.538893	-0.474799	-0.915311	-0.526079
1.77518	1.25323	1.70661	0.737665	1.25456	2.30978	-0.532125	-0.287231	-0.915311	-0.204204	-0.248299	-0.915311	-0.707212	0.33824	0.291417	-0.546171	0.370828	-0.412582	0.0180806	-0.0264968	-0.561442	-0.386731	-0.8049	-0.699233	-0.722884	-0.582454	-0.610604	-0.411408	-0.6288	-0.915311	-0.773569	0.00157531	-0.915311	-0.73162	-0.68785	-0.682305	-0.701785	-0.720602	-0.644439	-0.441357	-0.759865	-0.290515	-0.73092	-0.586958	-0.276874	-0.477422	-0.379555	-0.483643	-0.495411	-0.455145
1.75448	0.878265	0.78181	1.21418	0.850473	-0.532399	-0.915311	-0.691587	-0.299832	-0.8251	-0.629279	0.22771	0.307749	0.422462	-0.666783	-0.20912	0.448537	-0.0279221	-0.210485	-0.00226282	-0.680174	-0.780811	-0.418485	-0.636489	-0.304461	-0.704233	-0.230573	-0.517811	-0.661733	-0.811166	-0.227552	-0.379401	-0.672338	-0.915311	-0.748122	-0.770469	-0.429063	-0.719972	-0.402869	-0.915311	-0.915311	-0.915311	-0.571621	-0.675353	-0.193206	-0.49223	-0.490635	-0.500936	-0.144067	-0.504801
0.301811	0.77544	1.24094	1.08653	0.82342	-0.429994	-0.915311	-0.915311	-0.272374	-0.750469	-0.602839	0.0657376	0.306959	0.462003	0.306418	0.144493	0.341233	-0.20161	-0.176454	-0.103932	-0.28543	-0.653017	-0.331178	-0.630119	-0.608921	-0.571355	-0.915311	-0.72382	-0.759543	-0.767356	-0.481306	-0.783076	-0.732949	-0.742507	-0.777966	-0.314709	-0.704803	-0.742979	-0.485558	-0.731082	-0.658459	-0.112892	-0.471619	-0.915311	-0.140724	-0.747536	-0.327583	-0.0997748	-0.151664	-0.234623
3.33711	0.889243	0.668656	0.884941	-0.707622	-0.719936	-0.0711293	-0.502441	-0.611783	0.28532	-0.547873	-0.0479785	-0.513268	-0.485294	-0.580167	0.411354	-0.158726	0.114062	-0.160065	0.297678	-0.652185	-0.540926	-0.670355	-0.915311	-0.695768	-0.640287	-0.580819	-0.766749	-0.291288	-0.915311	-0.915311	-0.915311	-0.915311	-0.786837	-0.680899	-0.303903	-0.328497	-0.299608	-0.621966	-0.596271	-0.365001	-0.525433	-0.378859	-0.0210841	-0.118058	-0.660403	-0.297188	-0.330884	-0.0734994	0.0907259
0.488262	0.503415	0.36321	2.48221	-0.220888	-0.0416464	-0.597518	-0.65433	-0.455813	0.276179	-0.754809	-0.409648	-0.54373	-0.627941	-0.525908	0.128278	-0.720148	-0.20095	-0.739173	0.164614	0.132723	0.18022	0.00199578	-0.76843	-0.403173	0.187863	-0.758781	-0.620632	-0.644622	-0.915311	-0.915311	-0.915311	-0.811856	-0.232793	-0.604912	-0.375163	-0.49232	-0.720125	-0.519023	-0.264234	-0.379917	-0.137191	-0.730368	-0.672345	-0.438623	-0.204272	-0.0796432	-0.273185	-0.915311	-0.595663
0.766759	-0.0533078	0.792465	-0.582672	-0.175264	-0.915311	-0.701617	-0.530575	-0.44928	-0.915311	0.376619	-0.199011	-0.573169	-0.254038	-0.362498	-0.0547759	0.260228	-0.369735	0.010337	0.112584	-0.104406	0.126055	0.0139785	-0.700285	-0.715222	-0.73181	0.143461	-0.43529	-0.915311	-0.915311	-0.735319	-0.73655	-0.302977	-0.170694	-0.819322	-0.830687	-0.22617	-0.329899	-0.341599	-0.73151	-0.65823	-0.596741	-0.523952	-0.0513373	-0.151212	-0.784215	-0.0701769	-0.238387	-0.625529	-0.724697
0.192832	-0.0890456	-0.475163	-0.191429	-0.768952	-0.195528	-0.915311	-0.915311	-0.722942	-0.716389	-0.705728	-0.107797	0.460488	-0.433146	-0.27888	-0.224906	-0.0516135	0.187578	-0.0807791	0.101522	-0.0565208	-0.010283	0.0435151	-0.701604	-0.718241	-0.520754	-0.464583	-0.790455	-0.749188	-0.625091	-0.567648	-0.915311	-0.819427	-0.2933	-0.534208	-0.636109	-0.738019	-0.514453	-0.593153	-0.664741	-0.669497	-0.354215	-0.339657	-0.325243	-0.915311	-0.076137	-0.137867	-0.135021	-0.915311	-0.0715897
0.576768	0.346811	0.804659	-0.324556	-0.304542	-0.915311	-0.707998	-0.554599	-0.650986	-0.397616	0.041741	-0.055058	-0.446433	-0.362579	-0.149052	-0.394503	-0.331338	-0.153411	0.00157531	-0.00748455	0.0296151	-0.827012	-0.400539	0.466003	-0.589328	-0.838669	-0.723052	-0.915311	0.0701372	-0.915311	-0.915311	-0.626003	-0.915311	-0.509262	-0.349193	-0.614208	-0.0135445	-0.130135	-0.257497	-0.388058	-0.458632	-0.692294	-0.570821	-0.4681	-0.915311	-0.68649	-0.741489	0.0222259	-0.0425125	0.023869
-0.0110945	0.667762	1.20358	-0.318183	-0.367448	-0.612667	-0.675863	-0.915311	-0.615946	-0.205021	-0.33459	0.12148	-0.407922	-0.170849	-0.371427	-0.460433	-0.461245	-0.78962	0.105614	-0.671238	-0.325019	-0.187132	-0.41345	-0.689649	-0.723815	-0.890363	-0.376664	-0.915311	-0.588788	-0.351735	-0.110519	-0.621832	0.0287935	-0.35472	0.17027	-0.711594	0.0078682	-0.410553	-0.244165	-0.479412	-0.499674	-0.154542	-0.260743	-0.647403	-0.187384	-0.44821	-0.0296857	-0.0730138	0.16317	-0.736084
-0.0349659	0.810628	0.460084	-0.346616	-0.397555	-0.854853	-0.336989	-0.750607	-0.780596	-0.786562	-0.0829872	-0.180141	-0.506296	-0.41002	-0.597004	-0.201985	-0.0687881	-0.363893	-0.537246	-0.560785	-0.30653	-0.616429	-0.537565	-0.679377	-0.371897	-0.47585	-0.227071	-0.915311	-0.110493	0.0890095	-0.244946	-0.804069	-0.47744	-0.00363162	0.192358	0.147794	-0.720615	-0.244998	-0.263895	-0.657157	-0.439479	-0.253448	-0.662202	-0.263296	-0.438129	-0.315626	0.203835	-0.187413	0.140439	-0.915311
-0.0284793	0.569387	0.880381	-0.298344	-0.369353	-0.69856	-0.690503	-0.915311	-0.429645	-0.377833	-0.386142	-0.629609	-0.386415	-0.112463	-0.355128	-0.869692	-0.219801	-0.248036	-0.312878	-0.329794	-0.474874	-0.501379	-0.470448	-0.626665	-0.627004	-0.658631	-0.915311	-0.779119	-0.915311	-0.915311	-0.346009	0.184253	-0.771002	0.0676169	-0.407499	-0.48295	-0.778726	-0.132994	-0.236737	-0.379691	-0.262832	-0.122772	-0.402002	-0.32537	-0.116802	-0.22296	-0.0220144	0.259287	0.121329	0.321954
0.860223	-0.346897	0.47208	0.229521	-0.18833	-0.624178	-0.762298	-0.762174	-0.56048	-0.328159	-0.361411	-0.662866	-0.300452	-0.402574	-0.375425	-0.679258	-0.372822	-0.530565	-0.514595	-0.527787	-0.216417	-0.458248	-0.130806	-0.578501	-0.300787	-0.78161	-0.915311	-0.268219	-0.915311	-0.0781768	-0.647065	-0.915311	-0.915311	0.301803	-0.262825	-0.493209	-0.65277	-0.226123	-0.697909	-0.309075	-0.434531	-0.332849	-0.43477	-0.118549	-0.298635	-0.242449	-0.189838	0.217277	0.138679	0.371759
-0.38529	0.937896	0.806767	0.397301	-0.161012	-0.594829	-0.647089	-0.85003	-0.704626	-0.606736	-0.477065	-0.440457	-0.783073	-0.207391	-0.496208	-0.243191	-0.196895	-0.480956	-0.239828	-0.398672	-0.3544	-0.299006	-0.673767	-0.667931	-0.368033	-0.915311	-0.915311	-0.115482	-0.915311	-0.160891	0.140012	0.0208372	-0.712347	-0.383494	-0.237015	-0.84595	-0.873826	-0.846077	-0.00632696	-0.648124	-0.548012	-0.13727	-0.457642	-0.212153	-0.152203	0.300241	0.426423	0.289107	-0.584359	0.309136
0.617553	0.543784	0.619966	-0.195586	-0.599695	-0.651131	-0.50166	-0.60171	-0.475957	-0.330461	-0.375099	-0.915311	0.110619	-0.384059	-0.641607	-0.409438	-0.28082	-0.288751	-0.314116	-0.24561	-0.202973	-0.318261	-0.419487	-0.530439	-0.655194	-0.915311	-0.504661	-0.479886	-0.915311	-0.915311	-0.469679	-0.915311	-0.418051	0.0774917	0.311928	-0.513171	-0.360328	-0.460465	-0.336717	-0.381662	-0.546062	-0.334601	0.045747	-0.198095	0.0915255	0.303616	0.268921	0.25905	0.36195	0.400992
-0.373649	0.623805	0.537428	-0.408812	-0.835693	-0.630882	-0.859652	-0.729127	-0.721265	-0.825543	-0.253054	-0.915311	-0.461421	-0.338559	-0.249957	-0.214143	-0.288674	-0.272755	-0.522735	-0.470901	-0.487598	-0.504552	-0.317504	-0.535669	-0.915311	-0.915311	-0.915311	-0.915311	-0.915311	-0.915311	0.162779	-0.302003	-0.73475	-0.494823	-0.401309	-0.572443	-0.357728	-0.279329	-0.229781	-0.485601	-0.518375	-0.0100547	0.325889	0.300189	0.0753794	0.112244	-0.915311	-0.915311	0.224261	0.390637
0.0916738	-0.166817	0.208447	0.594952	0.112304	-0.114657	-0.90015	-0.666158	-0.683332	-0.570886	-0.598187	-0.57523	-0.130396	-0.559609	-0.488929	-0.4607	-0.0481134	-0.437061	-0.179999	-0.433294	-0.462896	-0.0321763	-0.319149	-0.751206	-0.702439	-0.915311	-0.915311	-0.915311	-0.915311	-0.550559	-0.47373	-0.50102	-0.476012	-0.853803	-0.584578	-0.846251	-0.684532	-0.462358	-0.825954	0.0373598	-0.0466202	0.373794	0.413018	-0.437717	0.147663	0.199463	0.377297	0.204598	-0.648028	0.0621959
0.0047837	-0.20403	0.0257365	0.224499	-0.201082	-0.0465865	-0.276175	-0.669323	-0.551439	-0.575186	-0.651411	-0.533316	-0.126574	-0.0477181	-0.309069	-0.515047	0.147875	0.539005	-0.175015	-0.222612	-0.615079	-0.491212	-0.396276	-0.610807	-0.728917	-0.756203	-0.915311	-0.915311	-0.915311	-0.915311	0.0769041	0.0475881	-0.453761	-0.714746	-0.348975	-0.720891	-0.762269	-0.639206	-0.780272	-0.376218	-0.670484	-0.67604	-0.707825	-0.0314628	0.537975	-0.267144	-0.11918	0.102251	0.187086	-0.334267
0.0393625	-0.171066	-0.338495	-0.180693	0.0489185	-0.0482544	-0.0638849	-0.460414	-0.692878	-0.651316	-0.687846	-0.676476	-0.629197	-0.479636	-0.543775	-0.334987	-0.424465	-0.478446	-0.286632	-0.229333	-0.203023	-0.22397	-0.657624	-0.156106	-0.681149	-0.729432	-0.915311	-0.915311	-0.915311	-0.915311	-0.648746	0.258723	-0.0926542	-0.775153	-0.350102	-0.694536	-0.547588	-0.560134	-0.110362	-0.915311	-0.746456	-0.540322	-0.734059	-0.352692	-0.420789	-0.0242709	0.168195	0.11436	0.160985	-0.915311
0.205195	-0.186392	0.155152	0.365001	0.0848581	0.116221	-0.0593245	-0.368508	0.126748	-0.0911896	-0.693902	-0.62296	-0.656277	-0.391389	-0.446362	-0.269756	-0.429884	-0.644733	-0.299282	-0.349296	-0.77002	-0.116403	-0.0191885	-0.620965	-0.347604	0.0145783	-0.69869	-0.915311	0.107844	0.0187465	0.209937	-0.166337	-0.641112	-0.915311	-0.915311	-0.753705	-0.198607	-0.771447	-0.252912	-0.168423	-0.0305902	-0.162277	-0.261755	-0.297135	-0.497831	-0.769116	-0.0578918	-0.115787	0.081831	-0.843163
-0.706618	-0.291526	-0.267413	-0.609826	0.0686165	-0.0178246	0.0993627	0.0338705	0.101194	0.934165	-0.388579	-0.0226164	-0.022581	0.0746688	-0.60403	-0.0247698	-0.460023	-0.196879	-0.355521	-0.136999	-0.108861	-0.717849	-0.0905252	-0.279232	-0.362044	-0.12852	-0.915311	-0.00291335	-0.915311	-0.915311	-0.915311	0.00582185	-0.597295	-0.915311	-0.915311	-0.673852	-0.915311	-0.829793	-0.305502	-0.377086	-0.116022	-0.215454	0.0657107	-0.502936	0.211996	0.178885	-0.915311	-0.0510472	-0.915311	-0.473338
-0.284759	-0.409268	-0.0253227	-0.413414	0.0724487	-0.409486	0.126115	-0.741568	-0.750441	-0.915311	-0.666934	-0.915311	-0.718355	-0.749815	-0.443997	0.187654	-0.111356	-0.43846	-0.497108	-0.0866076	-0.0806865	-0.673585	-0.0656861	-0.663328	-0.392953	-0.527297	-0.800477	0.0618491	-0.915311	-0.915311	-0.156499	0.0204362	-0.915311	-0.601391	-0.650993	-0.789486	-0.136125	-0.915311	-0.85224	-0.387561	-0.915311	-0.576208	-0.749304	0.35022	-0.237431	-0.142827	-0.0747617	-0.536593	-0.120995	-0.109971
-0.204633	-0.409647	-0.392573	-0.00724017	-0.697127	-0.0277172	-0.597847	-0.276935	-0.0691016	-0.748443	-0.741941	-0.111433	-0.915311	-0.311599	0.0229275	-0.427371	-0.839896	-0.22025	-0.123235	-0.265347	-0.657927	-0.158747	-0.330897	-0.146751	-0.202099	-0.264527	-0.803335	-0.915311	-0.196314	-0.915311	-0.915311	-0.915311	-0.915311	-0.750368	-0.558926	-0.560117	-0.31724	-0.199496	-0.87439	-0.348528	-0.518194	-0.522085	-0.557758	-0.762097	-0.387239	0.00438969	-0.28614	-0.214391	-0.475031	-0.185208
-0.70949	-0.527093	0.452213	-0.0432779	-0.524435	-0.374939	-0.444016	-0.592244	-0.680178	-0.615592	-0.584839	-0.781221	-0.915311	-0.786169	-0.310719	-0.10373	-0.461662	-0.158772	-0.0617523	-0.681582	-0.589812	-0.757158	-0.130833	-0.685903	-0.469831	-0.159369	-0.150989	-0.779791	-0.754828	-0.25749	-0.57384	-0.827403	-0.915311	-0.783234	-0.356648	-0.210739	-0.817046	-0.819419	-0.88522	-0.88314	-0.530613	-0.915311	0.124181	0.116995	-0.805891	-0.46341	-0.367758	-0.073202	-0.0935375	-0.571237
-0.784688	-0.678622	-0.486468	-0.418987	-0.591283	-0.692236	-0.637118	-0.616529	-0.786621	-0.487512	-0.723305	-0.488217	-0.448466	-0.124636	-0.142379	-0.787107	-0.161086	-0.819537	-0.186971	-0.760132	-0.786693	0.00384023	-0.0623517	-0.10782	-0.177067	-0.329185	-0.338353	-0.339273	-0.467625	-0.693327	-0.384447	-0.915311	-0.915311	-0.533179	-0.661293	-0.915311	-0.896453	-0.851072	-0.828771	-0.911152	-0.834423	-0.859663	-0.843648	-0.43771	-0.48461	-0.275387	-0.797382	-0.13576	-0.0769423	-0.222271
-0.525461	-0.197404	-0.360349	-0.279851	-0.621597	-0.354603	0.0282355	0.059105	-0.342398	-0.623152	-0.382067	-0.617294	0.0486307	-0.126335	-0.460501	-0.142826	-0.55636	-0.8136	-0.264976	-0.0274398	-0.0404051	-0.915311	-0.148083	-0.608446	-0.321785	-0.403942	-0.786771	-0.400436	-0.65835	-0.400869	-0.60494	-0.365693	-0.584305	-0.585139	-0.799395	-0.915311	-0.915311	-0.915311	-0.915311	-0.915311	-0.915311	-0.88986	-0.915311	-0.915311	-0.888529	-0.822106	-0.591658	-0.358394	-0.256515	-0.915311
-0.665116	-0.567206	-0.114596	-0.445045	-0.0430857	-0.0984479	-0.181818	-0.0751627	-0.54929	-0.759615	-0.334766	-0.000627226	-0.802973	-0.46026	-0.799163	-0.654178	-0.126237	-0.804336	-0.542132	-0.510432	-0.695246	-0.0687712	0.017095	-0.253073	-0.359508	-0.516741	-0.653316	-0.617959	-0.915311	-0.487343	-0.591711	-0.71275	-0.427998	-0.57067	-0.428209	-0.415971	-0.382859	-0.357419	-0.503743	-0.67243	-0.858355	-0.761439	-0.915311	-0.815412	-0.229844	-0.765057	-0.693367	-0.402023	-0.141754	-0.323698
-0.755379	-0.647777	-0.378177	-0.458562	-0.411932	-0.251144	-0.650735	-0.67717	-0.66899	-0.102213	-0.644814	-0.349759	-0.226843	-0.224347	0.227923	-0.340568	-0.809939	-0.187266	-0.721209	-0.128154	-0.126969	-0.140748	-0.263315	-0.291472	-0.483345	-0.676071	-0.694848	-0.790911	-0.720592	-0.498698	-0.778943	-0.633616	-0.613329	-0.71479	-0.634455	-0.402512	-0.505992	-0.234148	-0.399607	-0.526333	-0.293139	-0.278901	-0.824994	-0.112876	-0.731776	-0.295	-0.449194	-0.0315908	-0.155157	0.0874722
0.484342	-0.43982	-0.460434	-0.69984	-0.915311	-0.66171	-0.915311	-0.735446	-0.0244547	-0.531628	0.0431647	0.171145	-0.54136	-0.758615	-0.224297	-0.711557	-0.50248	-0.202408	-0.212504	-0.455324	-0.540918	-0.399721	-0.541332	-0.174886	-0.695213	-0.470719	-0.654893	-0.713	-0.478136	-0.552321	-0.416967	-0.450919	-0.747969	-0.653884	-0.650765	-0.6585	-0.915311	-0.915311	-0.507723	-0.411354	-0.915311	-0.915311	-0.915311	-0.170469	-0.100216	-0.747487	-0.180063	-0.29938	0.0887567	-0.75073
0.281345	0.163368	-0.020304	-0.315355	-0.409787	-0.366673	-0.370788	-0.185081	-0.584135	-0.805425	0.0794935	-0.807583	-0.284594	-0.731204	-0.233847	-0.877184	-0.587712	-0.482326	-0.361096	-0.409499	-0.371386	-0.358946	-0.437457	-0.330664	-0.602983	-0.491289	-0.731633	-0.848496	-0.810933	-0.823267	-0.915311	-0.426954	-0.915311	-0.915311	-0.915311	-0.915311	-0.710471	-0.490662	-0.232019	-0.544262	-0.575221	-0.565389	-0.915311	-0.532126	-0.755663	-0.476016	-0.514596	-0.712017	-0.836574	-0.414216
LINGO1
-0.756449	0	0	0	0	0	0	0	0	0	0	0	0	0	0	0	0	0	0	0	0	0	0	0	0	0	0	0	0	0	0	0	0	0	0	0	0	0	0	0	-0.798565	1.15656	0.994999	-1.20864	0	0	0	0	0	0
-0.811705	0	0	0	0	0	0	0	0	0	0	0	0	0	0	0	0	0	0	0	0	0	0	0.653821	-0.133621	1.06161	2.71557	1.37316	2.7269	0.102668	0.916325	1.03597	-0.119791	1.36177	2.19711	1.37463	1.3356	1.96829	1.30363	1.18503	-1.20864	1.84491	1.59686	-1.20864	-1.20864	0.869692	-1.20864	0	0	0
0	0	0	0	0	0	0	0	0	0	0	0	0	0	0	0	0	0	0	0	0.0949047	-0.374379	-0.899409	-0.835822	-1.20864	-0.817937	-1.20864	-0.154269	0.0459327	0.221791	-0.507695	0.20946	-1.20864	-1.20864	-1.20864	-1.20864	-1.20864	-0.547212	2.08338	0.939908	-0.58604	0.433418	-0.604025	1.32156	-0.231234	-0.985267	1.10754	0.864498	1.50056	0
0	0	0	0	0	0	0	0	0	0	0	0	0	0	0	0	0	1.0371	-0.0794034	-0.336197	-0.861171	-1.20864	-1.20864	-1.20864	-1.20864	0.281694	2.31813	-0.590133	0.636722	-0.105276	-0.729577	-0.451079	1.04598	1.22321	-0.464699	0.0212922	-0.209352	-0.571321	0.927921	0.240474	-0.650929	0.976081	-0.523376	1.33583	1.35551	-0.741475	0.942164	-0.219203	0.664161	-0.249928
0	0	0	0	0	0	0	0	0	0	0	0	0	0	0	0	0.0845441	-0.96552	-1.20864	-0.894719	-0.997438	-0.928887	-1.20864	-1.20864	1.81166	1.78322	1.90951	1.71561	-0.37712	2.00218	0.610547	-0.66606	0.587922	-1.20864	0.701473	1.1105	-0.685745	-0.831917	-0.720322	1.30431	-0.640209	0.423048	0.44789	0.459833	1.33482	0.556453	-0.550247	-0.442094	1.19144	-0.926824
0	0	0	0	0	0	0	0	0	0	0	0	0	0	0.908782	-1.16168	-0.898707	-0.955536	-0.792868	-0.727892	-1.00803	-0.624764	0.222373	2.8346	1.74592	1.84035	1.1106	1.54684	0.835635	0.54045	1.13238	0.348157	0.156783	-0.429801	-0.241733	-0.366904	0.372367	0.151571	1.63324	-0.798608	0.443365	1.44331	0.602113	-1.20864	-0.875363	-0.399074	-1.1381	-1.11886	1.31159	1.10916
4.79079	0	0	0	0	0	0	0	0	0	0	0	0	0	0.430335	-0.843182	-0.86755	-0.164212	-0.764835	-1.20864	1.84304	1.76739	1.72571	2.66354	1.75757	1.14508	1.3516	1.47195	1.2133	1.08116	0.616896	1.08819	0.8624	0.684844	-0.250956	-0.0439079	0.0865037	-0.478916	0.380691	-0.278325	0.257723	-1.20864	0.030205	1.49838	2.02186	0.91699	-0.760543	-0.771769	0.715705	1.26771
2.87879	0	0	0	0	0	0	0	0	0	0	0	0	-0.139356	-0.932656	0.0444901	-0.512303	-0.221196	-1.02241	2.04126	3.02944	1.79315	2.9296	1.77437	1.57493	1.46161	2.47202	1.47929	0.705918	1.49881	0.774379	0.271528	1.25265	0.529237	-0.248403	-0.541221	-0.757153	-0.791853	-0.813257	-0.575926	-0.689298	0.584611	0.0457316	-1.14775	-1.20864	-1.20864	-1.20864	-0.931034	1.32229	1.27839
4.54559	0	0	0	0	0	0	0	0	0	0	0	1.09118	-0.622387	-0.0990524	-0.648736	-0.731289	-0.84786	-0.867817	2.1595	1.62255	1.60887	2.74453	1.53569	1.11005	2.03843	1.5623	0.606738	1.58711	1.37172	0.169192	-0.0710961	0.0427343	0.125645	-0.302225	-0.365051	-0.7907	-0.725827	-0.395052	0.634283	-0.711707	-0.576708	-0.732376	-1.20864	-1.20864	1.86969	-0.899661	0.538853	1.55868	1.29096
4.93591	0	1.16976	2.34514	1.61049	0	0	0	0	1.12015	1.04539	1.10993	0.304257	-0.197511	-1.20864	-0.47678	-0.73254	-0.118149	-1.07069	3.37467	2.61928	3.31689	1.60306	2.2811	1.49525	2.59165	1.21307	1.23864	0.305486	0.489791	0.350634	1.20414	1.3642	3.6292e-05	0.550245	-1.20864	-0.0252087	-0.0967342	-0.761986	0.690573	1.79016	0.525277	-0.0813084	-0.713632	0.266241	0.658645	-0.705915	1.25434	1.1555	1.0642
5.40547	-0.998322	2.29033	1.37263	0.807269	0.683973	0.251217	1.74976	0.693108	-0.00494891	1.49544	-0.765934	-1.20864	-0.794351	-1.0576	-0.774102	-1.20864	-0.766465	-0.850239	-1.20864	1.71444	3.09443	1.94133	1.92064	1.23404	0.299184	0.103978	1.06451	1.37118	1.36372	1.43897	-0.0783066	-0.194762	0.597581	0.0659057	-1.20864	1.17619	1.1857	0.600312	-0.850546	-0.865014	0.131224	-0.721289	-1.20864	1.75395	-0.928562	1.18221	1.2292	1.13732	1.12915
4.51687	0.80629	3.67827	3.59658	0.868618	0.730421	1.41615	1.52855	0.824377	0.691164	0.0290139	-1.20864	-0.842182	-0.967933	-0.485614	-0.988604	-1.20864	-0.0886973	-0.405416	-0.790866	-1.20864	2.98244	1.3864	1.43345	1.17914	-0.10561	2.41662	0.326586	1.20465	1.1701	0.319621	1.115	0.736313	-0.571863	-0.276561	-0.814105	0.221994	1.08856	-1.20864	-0.872979	-0.858931	-1.20864	-0.710073	1.68696	0.476015	-0.331511	1.16418	1.10672	-0.23966	1.07824
4.94432	2.20306	2.6027	-0.502706	-0.645285	0.811353	1.57749	1.1918	1.63939	0.915467	1.32161	-0.215659	-0.75739	-0.93536	-0.607613	-0.975747	0.709824	1.3156	0.181967	-0.278389	-1.01642	0.140732	1.44182	-1.20864	-0.824511	-1.08236	-1.20864	-1.20864	-0.689231	0.479416	-0.857921	-0.886585	-0.845121	0.435469	-1.02591	0.0192754	0.288503	-1.14491	-1.20864	-0.593202	-0.728189	-0.709777	-0.943055	-0.928109	0.563444	0.451762	0.125998	0.174269	-0.058322	-0.348917
1.9147	-0.0404285	1.81695	-0.857645	1.8119	0.972416	1.54375	1.15003	0.822873	0.773679	0.64771	0.157641	0.681733	-0.420278	-0.882972	-0.530511	0.71688	1.46172	-0.13899	-0.658178	-0.735566	-0.870608	-0.672145	-0.46845	-0.412833	-0.00203759	-1.20864	0.42196	0.457105	-1.20864	-0.972073	-0.727901	-0.80851	-0.810831	-0.875159	-0.751685	0.404256	-0.646599	-1.20864	0.5777	-1.20864	-0.682776	-1.20864	-0.0540756	0.739515	0.307984	0.360294	0.0845072	1.14938	-0.325254
3.80102	-0.901493	-0.954338	3.46693	0.217001	1.15067	1.63913	1.13443	1.2964	0.189334	2.11168	0.0574417	-0.880404	-0.731332	-0.740653	-0.751344	-0.895975	1.4833	0.817392	-0.771936	-0.783197	0.305899	-0.43235	-0.601004	-0.424862	-0.176303	-0.334825	-0.383256	-0.652176	0.277968	-0.764505	-1.20864	-1.20864	-0.851228	-0.812543	-0.405689	0.435865	0.83863	-1.20864	0.633622	-0.494844	-0.637397	-0.0256778	0.975705	0.99171	0.402143	0.614673	0.0328173	-0.0916577	-0.235057
0.952509	3.70798	3.29924	-0.36962	2.23796	1.32464	1.68224	1.51356	1.29314	0.825695	0.403907	0.475398	0.111762	-0.0717612	-1.20864	-0.954039	-1.03348	-0.854708	-0.990793	-1.20864	-1.20864	-1.08308	-0.464224	-0.813096	-0.439222	-1.20864	-0.198903	-0.263688	-0.314451	-0.0568988	0.439205	-0.237731	-0.745546	-0.73923	-0.987431	-0.819369	-0.749607	-1.20864	-1.20864	0.484508	-0.695197	-1.20864	-0.32125	-0.0649141	0.416938	0.311313	0.618125	-0.0193634	1.00381	-0.0555953
4.12656	-0.276365	2.61705	1.84038	1.50658	1.29457	1.22772	1.52168	1.00594	0.400347	1.42425	-0.0828	-0.114162	-1.20864	-0.296731	-0.267602	-0.973875	-0.700705	-0.952879	-1.20864	-0.781521	-0.795646	-1.20864	-0.686156	0.329773	-0.338372	-1.20864	-0.739162	0.250363	-0.267414	-0.612531	-0.884361	-0.755868	-1.20864	1.04828	-0.431997	-0.841062	-1.20864	-0.311013	-0.0692361	-0.870444	0.652652	-1.20864	0.652535	0.893891	0.0235099	0.0371445	0.477795	0.532731	0.0509837
2.8521	0.685563	2.41313	0.965247	1.31372	1.15621	1.59182	2.64524	2.03301	2.2229	1.72903	0.990868	-0.562557	0.526571	0.179665	-0.858385	-0.8999	-0.654271	-0.612115	-0.733756	-0.913869	-0.87652	-0.949801	-0.787062	-1.20864	-0.586657	-0.829845	-0.734558	-0.377351	-1.20864	0.0574222	-1.20864	-0.509988	-1.20864	-0.320736	-0.858794	0.91341	-1.08389	-0.486924	-1.20864	-0.833139	-0.702798	-1.20864	0.564019	-0.0410345	0.0924904	0.528977	0.512623	0.386356	0.864821
3.84457	2.61043	-0.30487	1.4605	0.68278	0.413575	2.56597	2.18657	2.73748	2.71659	1.97949	0.845259	0.689945	0.871524	0.637805	-0.372605	-0.394334	-0.872093	-1.20864	-0.37239	-0.563439	-0.627467	-0.872873	-0.684945	-0.662416	-1.20864	-1.20864	-1.20864	-0.462382	-0.786847	-0.477939	-0.185144	-0.856082	-0.142273	-0.910318	-1.08569	1.04828	1.04828	-0.581637	-1.20864	1.04828	0.656938	0.5748	0.51017	0.115969	0.0536609	0.442953	0.212964	0.966342	0.00214006
0.267114	3.09087	3.05643	1.66979	3.23595	0.00246271	3.13165	2.84538	-0.612806	-0.209872	0.927743	2.73285	-0.937194	1.39332	1.10635	0.109272	-0.318215	-0.394128	-0.451675	-0.830431	-0.575699	-0.473728	-0.887824	-0.524252	-0.615988	-1.20864	-1.20864	-1.20864	-1.20864	-1.20864	-0.699587	-1.20864	-0.622811	-1.20864	-0.731098	0.521843	-1.01016	0.411273	-1.20864	-0.234631	-1.04014	1.04828	0.703612	-0.0921695	0.0206064	-0.0204974	0.274216	0.638639	0.0660517	-0.553915
0.385842	3.2322	1.8267	1.0814	3.37157	-0.47131	0.751305	1.5476	0.574302	1.25155	-0.0180822	0.433617	-0.423098	1.16711	2.01638	0.730871	0.298703	-0.211508	-0.755453	-0.805776	-0.0999721	-0.185115	-0.0779324	-0.409747	-0.390662	-1.20864	-1.20864	-1.20864	-1.20864	-1.20864	-0.720723	-1.20864	-1.20864	-1.20864	0.692661	-1.07433	-0.480792	1.04828	0.0297826	-0.480501	-1.20864	-0.0854109	-0.189989	-1.20864	-0.109782	0.0555885	0.27756	0.476662	-1.1653	-0.934847
2.83016	1.30274	3.47745	1.58859	1.74956	1.52349	1.35093	1.1041	-0.0785298	-0.452475	1.88511	1.40069	1.54446	1.17632	0.926863	1.07026	0.992388	0.0659695	-0.00852494	-0.791425	0.184137	0.117603	-0.182282	-0.708898	-0.623068	-0.369259	-1.20864	-1.20864	-1.20864	-1.20864	-1.20864	-1.20864	-1.20864	0.0472891	1.04828	-0.507156	-0.275759	1.04828	0.56907	-1.20864	-0.725834	1.04828	1.04828	0.512443	-1.20864	-0.431801	-0.98944	-0.0626047	-0.699541	-0.745279
2.29207	2.89405	3.33594	1.69839	0.0882115	1.63757	1.01295	0.528055	1.40023	1.37178	2.93025	3.16718	-0.81592	-0.78949	-1.20864	-0.504233	1.04546	0.862536	0.284817	0.735285	0.536839	0.0280591	-0.737071	-1.20864	-0.204686	-0.129629	-0.372227	-1.20864	-1.20864	-0.518746	-1.20864	-1.20864	-0.741474	-0.744039	-0.382288	-0.817609	1.04828	1.04828	-0.5059	-0.0492421	-0.341169	-0.857972	1.04828	-0.459957	0.231816	1.36554	-0.279356	-0.598899	0.622862	-1.02867
2.27963	1.94713	2.85052	1.19607	2.90227	-0.00412759	0.969685	3.51594	2.73241	1.44416	0.131233	0.929055	1.38113	-0.910131	-1.20864	2.09737	1.25463	1.40605	1.03394	1.01828	1.14764	1.06475	-0.477202	-0.0215686	-0.364517	0.0353489	-0.18545	-0.249975	-1.20864	-1.20864	-1.20864	-0.698742	-1.20864	-0.158448	1.04828	-0.951646	0.836237	1.04828	1.04828	1.04828	-1.20864	0.71204	1.04828	0.835563	1.3229	0.35472	1.40671	-1.20864	0.226099	-0.728044
1.62191	1.1261	2.81163	1.32044	1.69408	2.7294	1.6756	0.868491	1.02556	1.35251	1.13434	0.0089521	-0.80981	1.7829	2.11023	-0.285997	2.20513	1.36011	1.14805	1.22672	-0.474548	1.31131	-0.817123	-0.719424	-0.386503	0.13628	-0.135017	-0.256701	-0.352614	-0.639195	-0.595418	-0.693512	-1.20864	0.0627352	0.715419	1.04828	1.04828	0.895542	0.743604	1.04828	0.32007	-0.897777	-1.20864	1.33951	1.26441	0.30779	-1.20864	0.0819963	-0.480635	0.255101
0.627551	1.57346	0.491524	1.88424	0.251539	0.178393	1.51944	0.377913	1.46845	1.48361	0.308753	1.03628	2.87286	1.91881	2.26207	-1.20864	2.24266	2.22268	1.69067	1.5843	0.990296	0.706093	0.00454456	-0.839974	-0.399712	0.262706	-0.00300933	-0.413258	-0.315405	-0.559817	-1.20864	-1.20864	-1.20864	-1.20864	-0.874337	-0.024878	1.04828	1.10555	0.76166	0.125074	0.66157	-1.20864	-0.850616	-1.20864	-1.20864	-0.11597	-1.20864	-0.786675	-1.20864	-0.246253
0.939408	-0.154466	1.77052	1.19955	0.553303	0.342059	0.297867	0.298267	1.69663	1.83214	1.90569	2.8408	0.967689	2.54813	2.3022	1.14709	2.24819	2.23517	0.793111	0.139015	0.260582	-1.12506	0.746481	0.136536	0.560367	0.347685	0.0289238	-0.415301	-0.457824	-0.586517	-0.737158	-0.822162	-1.20864	-1.20864	-0.731538	0.827959	0.94263	0.952199	1.04828	0.255175	1.04828	1.04828	-0.745681	-0.972303	-1.00953	-1.20864	-1.20864	-0.0545534	-0.0735689	-0.883736
0.421368	1.78652	2.90854	0.78915	0.494113	0.448089	0.97129	0.895286	1.0281	2.15828	2.90521	1.73929	1.08293	2.35691	2.26708	2.17473	2.25349	0.839604	0.559155	-0.64921	-0.357935	-0.462767	-0.438079	-1.06714	0.736094	-0.0349203	0.0201706	-0.612189	-1.20864	-0.544567	-0.649694	-1.20864	-0.92129	-0.696148	-0.372395	-1.20864	1.04828	1.34371	0.874502	0.51547	0.473329	1.27179	-0.861997	-0.796909	-1.00538	-0.250457	-0.217626	-1.08619	-0.178164	-0.634656
0.232559	1.09615	0.817687	0.0809325	0.0251665	2.19072	0.593006	0.783079	0.168805	0.352996	2.74804	1.7784	1.29782	2.45349	2.23604	0.888765	0.471515	-0.0786615	1.05154	-0.909689	-0.641598	0.636457	-1.19694	-0.155356	-0.845394	0.389016	-0.295092	-0.482762	-0.361969	-0.542201	-0.671622	-1.20864	-1.20864	-0.76544	-1.00231	-0.733855	0.45296	1.078	1.04828	1.04828	1.04828	1.04828	-1.20864	-0.347388	-0.591564	-1.20864	-1.20864	-1.20864	0.392308	-0.509652
1.05747	-0.465231	-0.400652	1.76513	-0.602307	0.23205	0.32371	0.493319	0.852125	0.346586	0.334467	-0.0533398	1.51467	0.630803	0.139201	0.807374	0.0916662	0.868949	2.28281	1.01314	2.05287	0.832188	1.47978	-0.940426	-0.813071	-1.20864	-0.238409	-0.202816	-0.462523	-0.668777	-0.85849	-0.955009	-0.936316	-1.14132	-1.20864	-0.800704	1.04828	1.04828	1.04828	0.66237	0.649262	1.04828	-1.20864	-0.691116	-1.20864	-0.715678	-1.20864	0.0374593	-0.718386	-0.714288
0.547106	0.42259	-0.10171	1.96354	1.8636	0.197185	0.91353	0.0604817	0.251331	0.735009	0.411165	1.96418	1.84814	0.0455509	0.153689	0.830353	0.935974	2.12644	2.15415	1.25586	-0.131408	1.54301	-1.08379	-1.08372	-1.20864	-1.20864	-0.11366	-0.227836	-1.20864	-0.606703	-0.778307	-1.01293	-1.09543	-0.798429	-1.20864	0.880766	0.522379	1.04828	1.04828	1.51717	1.04828	1.04828	-0.769238	-0.91864	-0.987489	-0.918364	-1.20864	1.77568	-0.81687	1.87311
-0.420751	-0.613388	-0.242256	0.84118	1.97819	1.01792	0.639384	0.545738	0.599541	0.348252	1.24739	1.02144	1.34445	2.72278	2.11312	0.0576242	2.2925	2.24817	0.513707	0.318024	0.994342	1.88343	1.23718	0.69746	-1.20864	-0.846467	-0.362319	-0.715125	-0.438013	-0.63153	-0.848683	-0.821738	-0.862885	-1.13065	-1.03957	-0.492577	0.576073	1.04828	1.04828	0.795622	0.535919	1.29867	-0.947592	-0.930387	-1.02807	-0.994956	-0.78958	0.714426	-0.561148	-0.436675
0.170117	-0.4358	-0.206119	-0.516776	0.384915	-0.491431	0.595627	0.439723	0.552537	0.906886	1.39405	1.33806	1.2879	1.53573	1.6698	0.050053	-0.461632	0.449192	-0.67314	-0.541482	-0.167381	1.01488	-0.527872	-0.897186	0.25389	-0.325209	-0.140407	-0.353638	-0.532639	-0.604062	-0.654575	-0.96492	-0.585765	-0.671007	-0.511543	-1.20864	-1.20864	1.27024	-1.20864	1.04828	-0.965153	1.5625	-0.626115	-1.15508	-0.686105	-1.20864	0.715731	-0.703532	0.547252	-0.755507
0.935158	2.23901	0.670401	2.07952	0.484809	-0.259647	-0.188276	2.03305	0.526811	0.832766	0.232067	0.473659	2.63098	0.619725	0.0417071	0.348616	-0.32198	-0.0915593	-0.578121	1.82859	1.79406	1.69919	0.740787	0.336963	-0.277351	-0.0606252	-0.22621	-0.430292	-1.20864	-0.680916	-0.815943	-0.737677	-0.717252	-0.937888	-0.888366	-0.754227	0.0140695	1.23888	-0.980933	0.531186	1.04828	1.04828	-0.138005	-1.03919	-1.20864	-1.20864	1.04828	-0.0843844	2.1174	-1.20864
1.81948	2.1051	2.31346	0.937155	0.720933	0.855673	0.0207393	-0.0321681	0.118366	0.597172	1.70094	2.88177	1.38151	1.78416	0.623956	0.099603	0.457331	-0.512382	-0.631585	-0.618455	-0.678092	0.645703	0.624413	-0.171897	-0.0268015	-0.167404	-0.342415	-0.438263	-1.20864	-0.683089	-0.797087	-0.765958	-0.610438	-0.517333	-0.552938	-1.20864	-0.63067	1.04828	1.4421	1.5099	1.32697	1.04828	-0.605675	-1.09764	-0.612547	-1.20864	1.04828	1.04828	-0.220339	1.94449
2.25841	1.99566	2.98608	2.21273	-0.139595	0.0845233	0.0563165	0.336095	1.04828	0.403848	1.42413	0.351909	1.43842	0.728663	1.73307	0.568981	0.0645769	-0.323795	-0.607752	-0.156609	-0.63582	-0.210349	-0.198643	0.0288207	-0.302248	-0.344714	-0.392646	-0.67635	-1.20864	-0.627482	-0.555697	-0.818665	-0.542512	-0.652977	-0.91037	-0.0547822	-1.10509	1.31885	1.61082	1.58038	1.36489	1.3599	-0.171013	-0.256539	-1.01155	0.827286	-0.875163	-0.859335	-0.546984	1.47211
1.55763	0.782952	2.4592	1.65296	0.553438	-0.255203	0.621895	0.075051	2.02089	2.38527	0.758017	1.64322	2.01207	1.75864	-0.138635	-0.881798	0.5583	1.02835	-0.0992811	-0.598453	-0.1533	0.927571	0.58427	-0.337594	-0.686411	-0.600871	-0.4827	-1.20864	-0.753562	-0.828972	-0.845839	-0.899146	-0.415369	-0.681783	-0.5605	-1.06049	0.118778	0.268644	1.51648	1.04828	1.04828	1.88942	-0.0416042	-1.20864	-1.20864	-1.20864	-0.927038	-0.377468	-0.486946	0.559995
2.62904	0.0316226	1.88016	2.16699	2.33169	1.19096	1.39124	1.04828	2.54723	2.1487	1.60817	1.93188	2.49508	-0.180106	0.380409	2.8463	1.04828	1.04828	0.959141	-1.03985	0.239134	-0.501723	-0.349105	0.534992	-0.260699	-0.335797	-0.395546	-0.807572	-0.634647	-0.66661	-0.631153	-0.771872	-0.362054	-0.536891	-0.136746	-1.20864	-0.673756	-0.655381	0.0910642	0.733546	1.04828	1.87511	0.154508	-0.176414	-1.20864	-1.20864	0.841179	1.04828	-0.634158	1.50132
2.33921	0.347526	0.481329	0.565684	0.242262	0.368157	0.4317	1.75303	1.95986	2.14911	2.58953	2.01208	0.222792	1.33552	1.04828	2.94902	1.01399	1.2389	0.992178	0.898587	0.54504	-0.187591	0.560594	-0.0771067	0.440222	-0.379248	-0.0253757	-0.790106	-1.20864	-0.833053	-0.663429	-0.840427	-0.304956	-0.337671	-0.0466671	-0.824676	-0.218628	-0.154381	-0.45427	0.952416	0.443204	1.3858	-0.353598	-1.20864	-1.20864	-0.678159	-0.329044	1.80218	1.02321	0.663459
3.582	1.1631	0.43643	-0.164503	-0.175749	0.614745	2.80272	1.91299	2.00792	2.0041	2.64238	2.02583	-0.107565	0.864624	0.762667	1.32057	-0.033403	0.93307	1.60441	0.93521	-0.517449	0.677672	0.138271	0.397694	0.0660416	-0.0537234	-0.302606	-1.20864	-1.0578	-0.802046	-1.20864	-0.645216	-0.836156	-1.20864	-0.664555	-0.270653	-1.20864	-1.20864	0.54021	0.64796	0.909093	1.62673	0.50367	-1.20864	-1.20864	-1.20864	1.94873	1.57896	-0.515032	-0.104814
3.61126	3.2423	1.44037	2.79362	-0.0215603	2.89609	2.32223	1.85074	2.7653	2.47928	2.6932	-0.227493	1.46684	0.875338	0.895712	0.942145	0.914103	0.923346	0.967067	1.39936	-0.353008	0.183832	0.441512	0.256205	-1.20864	-0.74546	-1.20864	-0.463868	-1.12024	-1.20864	-0.696072	-0.44149	-0.645847	-0.758059	-0.63889	-1.20864	0.125936	0.242649	1.27361	1.0446	0.825679	0.11318	-1.20864	-0.788613	-1.20864	-1.20864	-0.842409	1.55247	-1.20864	-0.300733
2.54417	1.014	0.576093	2.61162	0.639476	3.19665	1.73309	1.84825	2.39089	2.36338	-0.393398	0.0780035	1.26696	0.80386	0.991346	0.913066	1.26679	0.909983	0.916557	-0.902487	0.129544	-0.506224	0.246731	0.191268	-1.20864	-1.20864	-1.1761	-0.132011	-1.18747	-1.20864	-1.20864	-0.767581	-0.465502	-0.725493	-0.594753	0.0327118	-0.514545	-0.534822	0.972252	1.63353	0.827605	-1.20864	-1.20864	-1.20864	-1.20864	-1.20864	-1.20864	1.57698	0.774486	-1.04279
2.85651	3.53498	0.774762	0.376595	2.63434	2.08967	1.37463	3.63003	2.29424	0.666879	-0.513581	0.669021	0.737174	0.830948	0.932668	0.883802	1.34951	0.793078	1.16878	2.53166	1.31274	0.108413	-1.20864	-0.934896	-1.20864	-1.10456	-0.71763	-0.404055	-1.20864	-1.20864	-1.20864	-1.20864	-0.647537	-1.20864	-0.681885	-0.27402	-1.20864	1.04828	0.573137	0.658	0.677633	0.613022	-1.20864	-1.20864	-0.857333	0.339486	-1.06966	1.26279	0.57164	-0.725212
3.2599	3.48426	2.40286	0.843811	2.13165	1.05574	1.65529	1.79833	2.14905	0.580451	0.858741	0.667261	0.815029	0.623642	0.747053	0.728319	1.09201	0.353575	0.736684	1.02643	-0.820792	-1.20864	0.159104	-1.20864	-0.95852	-1.11553	-1.13734	-0.209924	-0.69255	-1.08765	-1.20864	-0.788935	-0.450058	-0.699514	-0.300022	-1.20864	-1.20864	0.441005	0.266238	0.709389	1.04828	-1.20864	-1.20864	-1.20864	-1.20864	-1.20864	-1.20864	0.0987603	1.12726	1.24285
3.26624	1.45345	1.36127	-0.567052	1.42161	1.56463	2.71967	2.73378	0.625152	-0.957096	0.697121	1.04828	0.772609	0.548286	0.607508	0.801665	0.786629	0.347885	0.777859	1.02365	-1.20864	-1.20864	-0.966575	-1.02088	-0.327699	0.896423	-0.167096	-1.20864	-0.252954	-1.20864	-0.692963	-1.20864	-0.590967	-0.614967	-1.20864	-1.20864	0.813078	0.109998	0.467926	1.12083	0.0910036	-0.519027	0.438629	-1.20864	0.00264728	-0.281686	-1.20864	-0.911832	0.43548	0.317079
1.61405	1.84934	0.922421	1.15111	-0.28447	1.81815	1.64237	1.7025	0.462099	2.36748	0.0475189	0.253521	0.62197	0.627934	0.453686	0.68209	0.338189	0.639506	0.919139	1.90965	-1.20864	-0.968743	-0.947882	-0.817123	1.31632	-0.347049	-0.362809	-0.544318	-1.20864	0.201882	-1.20864	-1.20864	-1.20864	-1.20864	-1.20864	-1.06692	0.709012	1.26416	0.554483	-0.158651	-0.605414	-0.671434	0.51697	-1.20864	-1.20864	-0.888907	-1.20864	-1.20864	-1.20864	-1.20864
3.72577	2.14188	0.692222	0.955209	1.1662	0.363889	1.0801	0.342765	0.515349	-0.227787	0.554112	-0.0100218	0.504156	0.614882	0.395211	0.536621	0.828693	0.159437	0.132132	0.618617	-1.20864	-0.301354	0.317055	-0.689482	-0.287677	-1.20864	-0.183025	-1.20864	-1.00742	-1.20864	-0.747568	-1.20864	-0.83555	-1.20864	-1.20864	0.567705	-0.0769512	0.295199	0.455653	-1.02592	0.646363	-0.273466	0.155464	-0.114909	-1.20864	-0.592699	-0.727366	-1.20864	-1.20864	-1.03579
3.11203	1.65242	2.28365	1.10895	1.03362	1.34187	0.761062	2.31164	1.44131	0.398796	0.62095	0.503928	0.495917	0.105813	0.320288	0.380267	0.300759	-0.385719	0.464212	0.00507234	-1.20864	0.45896	0.0799999	-1.10075	-1.03474	-0.47091	-0.971053	0.0987015	-1.20864	-1.20864	-0.535686	-0.876715	-1.20864	1.24314	0.944404	-0.149188	-0.997344	1.54474	-0.987337	-1.20864	-1.20864	1.21288	1.03882	-0.67966	-0.939029	-1.20864	-0.67039	-1.20864	-0.595477	-1.20864
1.613	3.50413	0.412418	0.323915	1.47098	1.14312	0.252714	0.814678	-0.294526	0.50049	-0.0919959	0.14175	-0.158963	0.65419	0.583933	0.124557	1.78453	-0.122307	-0.0882191	1.83475	-0.516853	1.5302	-0.410517	-1.20864	-1.20864	0.0241644	-1.01221	-1.20864	-0.798807	-1.20864	-1.20864	-0.89717	0.385187	1.00442	0.677148	-0.929249	-0.68881	1.35636	1.22297	-0.679712	1.58838	1.49141	0.831923	1.13488	-0.155488	0.102161	-0.442766	-0.185507	0.647285	-0.237278
2.89427	0.388171	1.09921	1.07219	0.568791	0.46209	-0.991414	0.264837	-0.168101	0.17889	-0.474432	1.43326	-0.239102	0.0712846	0.365115	-0.280625	-0.134996	-0.228648	0.820901	0.724356	-1.20864	0.245467	1.83999	1.39682	-0.136663	0.957205	-0.610066	-0.937314	-0.803301	-0.867963	-0.904123	-0.0495083	0.127504	-0.5063	-1.10024	0.498252	0.0149877	1.4819	-0.548015	1.86573	1.33211	1.72692	1.53111	1.44609	1.31095	1.03487	0.803644	0.187752	-1.20864	-0.00656245
1.04828	1.20113	0.63872	1.17287	1.27615	1.49624	0.12928	-0.160708	-0.411804	-0.376792	-0.702932	0.393725	0.140812	-0.553054	-0.429231	0.605622	-0.182136	0.569081	-0.191597	-0.292345	-1.20864	-1.20864	1.88977	1.41412	1.04583	0.838918	0.291257	-1.20864	-1.20864	-0.392562	0.95547	0.369119	0.933281	0.0973875	-0.588719	-0.0258402	0.399229	0.238251	1.87373	1.61952	1.26445	0.973312	1.56967	1.78038	0.950198	1.43869	1.09073	1.18707	0.862956	0.221996
-0.0147474	1.15686	1.35729	1.40116	1.35338	-0.499821	-0.716166	0.511719	-0.0854167	-0.582042	0.362285	-0.626994	-0.760885	-0.925373	0.452232	-0.391844	-0.456115	-0.126444	-0.356773	-0.395304	-1.20864	1.79796	-0.581805	-0.0355875	-1.20864	0.520562	-1.00925	-0.978962	-0.108916	-0.682324	-0.424943	-0.742789	0.243214	-0.200134	0.222599	0.226968	1.79831	0.428127	2.10773	-0.243193	-0.372227	-0.644822	1.93028	1.97846	1.96024	1.67564	1.55015	1.40594	1.00448	1.12878
0.359886	1.23801	0.542572	0.169643	1.18168	-0.577936	-0.308102	-0.765208	-0.880408	-0.0206289	0.298875	-0.687132	-0.645898	-1.01307	-0.394533	-0.602112	-0.232054	-0.19178	-0.292283	-0.197202	-0.489869	1.27093	-1.20864	-0.499457	-0.680843	-0.814682	-0.307792	-1.20864	-0.115928	1.08356	1.0803	-0.33997	0.189578	0.633841	0.41696	2.1175	0.641697	0.565438	2.26272	-0.00228106	0.371806	1.51858	2.31554	-1.20864	2.0287	-0.806263	1.79169	1.21115	1.06415	1.08425
3.35256	0.555298	1.2703	0.486212	-0.815011	0.619395	-0.578421	0.0580888	0.320324	-0.94481	0.167049	-0.64767	1.45758	1.41627	0.690715	-0.924242	0.0444403	-0.30562	-0.260574	-0.538366	0.724842	-1.20864	-1.20864	-0.560992	-0.527388	-1.20864	0.456968	1.19412	-0.540461	-0.512831	-0.00993062	0.134935	-0.496268	0.217183	0.837917	2.12951	1.8739	1.7833	0.60207	2.51785	2.20231	1.03926	0.835719	2.25947	1.14498	1.89423	2.28277	1.50327	1.01666	1.26705
1.34513	1.21852	-0.0167223	2.73842	-0.21811	-0.841966	0.391294	0.422364	-0.053739	-0.947886	0.067345	-0.164456	1.32689	-0.691129	1.35738	-0.358461	0.996601	-0.213904	1.48909	-0.340314	-0.57759	-0.816413	-1.14046	1.39398	-0.569007	-1.20864	1.2362	-0.762741	-0.158651	0.278503	-0.334808	0.119883	0.149754	1.94678	0.966868	0.956554	0.420083	1.08038	1.57717	1.75631	1.03398	1.96261	2.77199	2.61346	2.41586	2.22157	0.795544	2.17733	-0.698705	0.104357
1.63137	1.86559	0.479714	-0.410868	-0.344283	0.375682	0.124728	0.125565	-0.0694058	0.0189037	-1.02906	-0.669625	1.17651	-1.20864	-0.0923294	-0.686273	-0.964865	-0.406047	-0.660462	-0.757478	-0.549028	-0.890713	-0.486467	0.205817	-0.0807094	0.825004	0.256896	0.919323	0.321065	-0.389131	-0.0853215	0.159257	0.905823	1.73251	0.901601	0.991684	1.84889	0.905801	0.90089	2.82423	0.598937	-0.373353	-1.20864	-1.20864	0.812944	-1.20864	1.00305	2.19529	0.194127	0.113785
-0.527326	1.85093	-0.851909	-0.274543	-0.79954	-0.97676	-0.258037	-0.215755	0.122798	-0.453265	0.312395	-0.271993	-1.09837	-0.947818	-0.113106	-0.587293	-0.720628	-0.934746	-0.65177	-0.926401	-0.596117	-0.897516	-0.815475	0.19215	0.51809	0.313712	0.416566	-0.814406	-0.484848	-0.114498	0.0847403	-0.0413112	0.490238	0.923363	1.43053	0.0104945	0.994121	0.826698	2.45881	1.92855	0.884911	0.13704	0.416119	1.45555	-0.5358	-1.09965	0.94056	1.26888	0.0646766	1.95584
0.924168	0.168214	0.650003	0.228309	0.123265	-0.147382	0.224443	0.183181	0.160845	-0.193313	-0.713393	-0.2581	0.381719	-0.204484	-1.20864	0.0912703	0.214117	-0.265224	-0.737616	-0.598269	-0.906156	1.72178	-0.282774	0.848642	-0.576551	-1.20864	-0.799507	-1.06237	0.955903	-0.802534	-0.331179	0.141015	-0.201111	0.926219	0.938639	0.138098	1.28949	0.773669	1.30695	0.814663	1.16088	2.15822	1.49458	1.27104	-0.181798	0.150379	0.287182	0.777264	1.30738	1.11109
-0.836842	0.615318	1.45198	0.401634	0.347018	0.322444	0.474006	0.0933661	-0.874638	-0.68627	0.276238	-0.927965	0.373997	0.511845	-1.20864	-0.380659	-0.686165	0.92247	-0.931084	0.648685	-0.643015	-0.802608	-1.20864	-0.370204	-1.20864	-1.20864	-0.699539	-0.945675	-0.235588	0.878709	0.920094	0.0498671	0.912067	1.29668	1.18148	0.182018	0.988341	0.808233	-0.437817	-0.729702	0.624889	0.615913	0.361212	2.48824	0.454712	1.99911	1.00212	1.9483	0.484812	0.513361
-0.82641	0.828877	0.216045	0.350275	0.484469	0.903279	-0.790877	0.31431	-1.09487	0.739497	-0.506886	-0.197502	0.785345	0.995489	-1.14835	-1.04363	-1.20864	-0.918406	-1.02923	-0.581319	-0.99732	-0.699705	-1.20864	-0.318772	-0.816694	-0.901085	1.02043	-1.20864	0.845077	0.947072	0.643937	-0.208218	0.254847	0.503223	1.13758	1.20219	0.38614	0.409094	1.4356	1.60033	-0.126663	0.378709	1.8344	0.954835	0.995439	1.44092	0.786172	1.25994	0.842318	0.219647
-0.768514	-0.381808	0.854814	-0.771669	0.444843	-0.196142	-0.969028	0.197605	-0.398465	-0.704607	-0.79956	0.259375	0.00346637	-0.890398	-0.410914	-1.13166	-1.00132	-0.853279	-1.20864	-1.20864	-1.20864	-0.534438	-1.20864	-0.400584	-1.20864	-0.222327	-1.20864	-1.20864	-1.20864	-1.03606	0.67981	0.610043	-0.132503	0.723329	0.941257	-0.171706	-0.00253336	1.50003	0.06756	0.480025	0.0675334	0.616697	0.599044	0.67892	0.706425	0.556263	1.23665	0.792396	0.835842	0.816109
1.74046	0.816709	0.302379	-0.177473	0.811507	-0.394381	-1.02328	-0.993754	0.904656	-0.646207	-0.789298	0.442838	0.810181	0.455556	0.195528	-0.876244	-0.171655	-1.20864	-1.20864	-1.20864	-1.20864	-1.20864	-0.449872	-1.20864	0.0566171	-1.20864	-1.20864	-0.229485	-1.20864	1.12042	0.476727	-0.838342	-0.963431	0.631544	0.580421	0.049342	0.411637	1.38547	0.403058	0.601915	0.0414211	-0.167091	1.11814	0.0401073	1.36379	0.863496	0.396901	0.459266	0.321839	0.245492
0.923461	1.55564	0.517531	0.147148	0.511611	-0.712297	-0.659367	-1.14374	0.35931	0.108987	-0.10224	-0.264732	0.73113	-0.87968	0.869704	-0.089717	0.326453	-0.292249	-0.915254	-0.727052	-1.20864	-1.20864	-1.20864	-1.20864	0.44724	-1.20864	-1.20864	-1.20864	-1.20864	-0.067081	0.831418	0.967229	0.283141	0.88714	0.72874	-0.731762	-0.958518	-0.815332	0.33114	-0.0508055	0.0692448	0.134686	0.33272	0.576361	0.150342	0.122606	0.777947	-0.050179	-0.0791146	0.539147
0.473844	0.187798	0.414655	-0.794318	1.26584	-0.981809	-0.33948	0.366854	-0.451683	-0.79584	-0.280186	0.252694	-0.946063	0.310451	0.532775	-0.36065	0.519114	0.31834	-0.688137	-0.88243	-1.20864	-1.20864	-1.20864	-1.20864	-1.20864	-1.20864	-1.20864	-1.20864	-1.20864	-1.20864	-0.85871	-1.20864	0.851375	0.682579	0.419611	-0.244185	0.122379	-0.117781	0.179005	-0.0731676	-0.323066	0.432185	-0.756263	0.561393	0.0933547	-0.0446085	-0.259467	-0.301482	0.0777302	-0.253201
-1.20864	0.364511	0.337423	-0.616124	1.76801	-0.311449	-0.997154	-0.961601	-0.572423	0.371229	-0.469995	0.728699	0.0609129	-0.129778	-0.863312	-0.873729	0.570567	0.432295	-0.960948	-1.20864	-1.20864	-1.20864	-0.800314	-1.20864	-1.20864	-1.20864	-1.20864	-1.20864	-1.20864	-0.696937	0.83027	0.129922	0.128075	0.963557	0.47942	-0.386336	0.308109	0.316639	0.435469	-0.178064	-0.0202772	-0.228233	-0.838226	-0.961935	-0.0110203	0.050325	0.465825	0.4558	-0.396321	-0.275427
-0.664669	-1.20864	0.0804482	0.3513	-0.232714	0.539228	2.29203	0.0551678	0.932443	-0.322545	0.670869	1.40524	0.165228	0.462092	-0.254027	-0.469771	-0.0446437	0.813326	-0.243104	-1.20864	-0.580461	-0.0290482	-0.590381	-1.20864	-1.20864	-1.20864	-1.20864	-1.20864	-1.20864	-0.664467	0.193854	0.26365	0.858429	1.51415	-0.415439	-0.574349	0.0215325	-0.122319	-0.759763	0.861386	-0.192005	-0.499573	-0.815306	0.19599	-0.536308	-0.934288	-0.911566	-0.8758	-0.507808	-0.888875
-0.405994	-0.335247	-1.20864	-0.731946	-0.664659	-0.274125	0.536986	-0.104652	0.127855	1.25244	1.48109	0.208363	0.612493	0.00805479	-0.836842	-0.238454	-0.29388	-1.13634	-0.0231411	-0.335719	-1.20864	-0.600039	-0.761821	-1.20864	-1.20864	-1.20864	-1.20864	-1.20864	-1.20864	-0.624447	0.899807	0.669067	0.780825	-0.727622	1.3767	-0.742359	-0.841597	-0.326617	-0.507009	-0.0800872	-0.514842	-0.48139	-0.289731	-0.609144	-1.15188	0.30705	0.113198	-0.140075	-0.0441728	-0.803848
-0.421399	-1.20864	1.58612	-1.20864	-0.0523819	-0.549865	0.772693	0.216289	-0.375787	0.647913	0.222617	-0.293833	0.0587601	1.04584	-0.411504	0.115214	0.162263	-0.363273	-0.248341	-0.102495	0.0553833	-0.150495	-1.20864	0.0762505	-1.20864	-1.20864	-1.20864	-1.20864	-1.20864	-1.20864	0.0854134	0.888036	0.506299	1.10991	-0.406997	-0.679151	-0.432126	-0.0972466	0.208912	0.111291	-0.33609	-0.3093	0.475543	0.359738	0.620058	0.394465	-0.780589	-0.0205809	-0.772411	0.438494
-0.629316	-1.20864	-0.29281	0.169374	0.113249	0.251362	-0.324496	0.392484	-0.081515	0.277204	1.36258	-0.414753	0.115765	-0.548816	0.483197	-0.0113934	-0.826102	0.686567	-0.189819	-0.30435	-0.568247	0.385434	0.727316	-1.20864	0.152894	0.67629	-1.20864	-1.20864	0.655626	1.04123	0.965514	0.553245	0.377476	-0.381758	-0.598332	-0.821057	1.16743	-0.863608	0.0341914	0.416245	0.257022	0.860761	-0.713935	-0.602745	2.26547	2.34197	0.207747	-0.964289	-1.00658	-1.02325
1.60499	2.09477	2.10604	-0.172143	1.34054	0.120416	-0.593022	-0.228236	-0.158698	0.758922	-0.664581	-0.421976	0.09885	-0.202882	-0.112246	0.21321	-0.209044	0.0483041	-0.116156	0.431825	0.321963	-1.20864	0.480096	0.316871	0.118264	0.854934	-0.62914	0.561498	0.1089	-0.261233	-0.248265	1.12605	0.423979	-0.626057	-0.683215	-0.270944	-1.20864	-1.00354	-0.187226	-0.00709771	0.272004	-0.646455	-0.561846	2.34063	-0.921751	-1.20864	1.80373	-0.0146845	1.44129	0.130163
2.17329	1.4521	0.561628	-0.155424	0.0733053	0.106897	1.22175	0.290258	-0.0109482	-1.20864	-0.470786	-1.20864	0.498496	0.387745	0.53788	-0.431257	0.869828	-0.511074	-0.20566	0.569203	0.64607	-1.20864	0.608953	-1.20864	0.0441333	-0.278063	-0.620226	0.623813	0.0702989	0.312452	1.16201	1.03229	-0.627268	-0.0366272	-0.359379	-0.906869	0.0753894	-0.427632	-0.687321	-0.689932	0.68382	1.405	0.877517	0.751961	0.175364	1.60527	-0.246003	1.79884	2.92767	2.3189
1.34839	1.19785	-0.692088	0.75206	0.112904	0.280202	0.286901	0.647045	0.460193	0.356425	0.302064	0.0366626	-1.20864	1.06314	0.0910128	-0.165221	-0.398899	0.267473	0.184408	-0.250179	-0.951319	0.60583	-0.416434	0.6346	0.0335964	0.352139	-0.326394	-0.20696	0.863629	0.284137	1.23917	1.06494	1.55529	1.12904	-0.0639546	-0.12517	1.38932	-0.1144	-1.1105	0.155542	-0.679819	-0.593958	-1.20864	0.712843	2.18486	0.903605	2.73456	1.7505	2.62176	-1.20864
0.396836	0.660198	-0.537678	0.202506	0.110838	0.0699745	0.771646	0.423373	-0.0499464	-0.697751	-0.540854	0.506595	-1.20864	0.349572	0.662444	0.272088	-0.12065	-0.0190548	0.423621	-0.995059	-0.909632	-1.20864	0.161613	-1.20864	-0.77134	0.38083	0.327782	0.237497	0.524543	0.871745	0.713605	1.28321	1.59118	1.43147	1.26215	-0.177877	-0.972967	-0.978658	-0.994737	-0.749917	0.572738	-0.753154	-0.653973	-0.94058	1.77629	2.05044	2.16299	2.4977	2.71833	1.8992
0.417219	0.463644	0.580048	0.76277	0.271159	0.182192	-0.592785	-0.412039	0.739639	-0.785483	0.668925	-0.846548	-0.726437	0.531097	0.472087	0.465308	0.284703	-0.978941	1.61486	-0.836472	-0.973747	0.947809	0.837014	0.727968	0.561893	-0.338263	-0.708093	-0.635841	-0.531217	0.336635	0.371856	1.56492	1.66481	0.677177	1.40291	-1.05575	-1.03773	-1.05457	-1.00109	-1.19866	-1.01464	-0.0941043	0.065454	-1.20864	1.04748	-0.0640023	2.46923	2.61338	2.49557	1.76191
-0.56664	-0.418794	0.524753	0.70238	0.343861	0.759361	0.733717	1.13568	0.652004	-0.857468	-1.20864	-1.20864	0.789154	0.459132	-0.137834	0.68399	-0.565824	-1.01087	1.75546	0.796158	0.538162	-1.20864	0.631405	0.10586	-0.278895	-0.473352	-0.101645	-0.519858	0.165052	0.430593	-0.738996	0.859478	-0.105164	1.11343	1.74651	-0.521337	-1.05061	-0.777859	0.0871298	-0.805931	-0.852333	-1.20864	-0.372772	-0.539712	1.90986	1.56384	-1.20864	2.03017	2.24756	0.591729
-0.642157	0.120871	-0.539913	0.306548	0.323642	0.874756	0.999777	0.561809	0.375678	0.949836	-0.22471	0.815004	0.842473	-0.0285387	-0.214681	0.334868	1.3533	-0.835495	-1.02643	-0.982866	-0.819622	0.549024	1.02755	-0.562821	-0.600744	-1.20864	-1.20864	-0.719812	0.676483	0.741689	-0.184071	0.794017	0.553807	-0.68714	0.516907	-0.0926394	-0.446293	-0.549777	-1.20864	-0.4797	0.79194	0.583243	-0.269244	0.0436512	-0.237122	-1.20864	-0.990461	-0.50178	1.16699	-0.825908
-0.634029	-0.666304	-0.651666	0.31441	0.102686	0.755276	0.0505751	0.93482	-0.846097	0.606772	0.705946	0.570887	0.282773	1.21887	0.907522	-0.167437	2.02532	0.104679	1.56541	0.49095	0.00844556	0.07624	0.355044	-0.139392	-1.20864	-0.634867	-1.20864	-1.20864	-0.741642	-0.209474	1.05537	0.0473293	0.145863	-0.905217	-0.783657	-0.493505	-0.0858732	-0.811091	-1.20864	-0.916004	-0.671061	-1.00468	1.59847	-1.20864	1.23832	-1.0563	0.71728	-1.00722	-0.898019	-0.709512
0.225631	0.0457735	0.183668	-0.605412	0.96233	-1.03431	0.810591	-1.02515	0.497776	1.43686	-0.160248	-0.389996	0.869846	0.74197	1.29389	0.0754768	-0.844221	0.0708172	-0.023379	1.54086	-0.447546	-0.933243	-0.838371	0.567125	-0.950093	-0.142372	-1.20864	-1.20864	-0.16016	-0.338078	1.02118	0.603232	1.73238	-0.256146	-0.203926	-0.205131	-0.659135	0.332748	-0.853031	-1.20864	-0.837907	-0.902755	-0.971052	-0.96992	-1.07519	-1.0174	-1.01047	-0.951847	-0.363505	-0.0388172
0.00030363	0.409987	0.795194	1.20784	-0.147209	0.0475711	0.310023	-0.459976	-0.707515	1.61975	0.642965	1.33289	-0.724101	1.71692	0.96319	2.99473	-0.111023	0.673442	-0.790548	-0.752752	-0.867614	-0.895893	-0.700667	-1.05329	-0.459579	-0.191706	-1.20864	-1.1272	-1.20864	-1.20864	-1.20864	-0.738692	-1.00711	-0.810971	-0.726836	-0.426937	-0.464689	-0.972993	-1.20864	-0.787584	-0.401871	-0.38828	-0.793282	-0.77585	-0.865267	0.860948	0.993967	-0.586277	0.0893375	-1.20864
GDA
-0.0248704	0	0	0	0	0	0	0	0	0	0	0	0	0	0	0	0	0	0	0	0	0	0	0	0	0	0	0	0	0	0	0	0	0	0	0	0	0	0	0	-0.5255	-0.5255	-0.5255	-0.5255	0	0	0	0	0	0
-0.5255	0	0	0	0	0	0	0	0	0	0	0	0	0	0	0	0	0	0	0	0	0	0	0.957743	-0.5255	-0.5255	-0.5255	-0.5255	-0.5255	1.51273	-0.5255	-0.5255	1.19006	1.5331	2.34478	1.54169	1.36681	-0.0936964	0.362841	-0.039348	-0.5255	-0.378916	-0.251553	-0.5255	-0.5255	0.246691	0.849577	0	0	0
0	0	0	0	0	0	0	0	0	0	0	0	0	0	0	0	0	0	0	0	-0.5255	0.891768	1.61484	-0.5255	-0.5255	-0.5255	-0.5255	-0.5255	-0.5255	-0.5255	0.095164	-0.5255	-0.5255	-0.5255	-0.5255	-0.5255	-0.5255	-0.5255	-0.451649	-0.5255	0.858007	-0.5255	0.430395	0.370554	1.72849	-0.5255	-0.105751	0.00174951	-0.5255	0
0	0	0	0	0	0	0	0	0	0	0	0	0	0	0	0	0	1.22724	-0.5255	0.317725	-0.5255	-0.5255	-0.5255	-0.5255	-0.5255	-0.5255	3.06152	-0.5255	-0.5255	-0.5255	0.248262	0.062197	-0.5255	-0.5255	0.270223	0.947004	0.468645	0.576279	0.311398	0.767625	0.425483	0.434163	0.288628	0.322063	0.273151	1.86733	-0.5255	0.198396	-0.5255	-0.5255
0	0	0	0	0	0	0	0	0	0	0	0	0	0	0	0	0.178402	0.483502	-0.5255	-0.5255	-0.103213	1.71085	-0.5255	-0.5255	0.0368322	0.0626911	-0.5255	-0.0105469	-0.5255	2.7535	0.0743618	-0.5255	-0.5255	-0.5255	-0.5255	1.21959	0.295377	0.328311	0.588557	0.607892	0.688558	0.273306	0.272727	0.269677	0.232251	-0.5255	1.3076	0.465121	-0.5255	1.80408
0	0	0	0	0	0	0	0	0	0	0	0	0	0	-0.5255	3.32913	-0.0156857	-0.0907626	2.54081	2.37299	-0.357574	-0.5255	-0.5255	1.24855	-0.0182253	-0.5255	0.100562	0.322872	-0.117789	-0.5255	0.255771	0.0266861	0.0167393	-0.5255	0.919667	-0.5255	-0.5255	-0.5255	-0.266037	0.569982	-0.5255	-0.5255	0.0472813	-0.5255	2.44297	0.400424	3.28204	3.08018	-0.5255	-0.5255
5.62783	0	0	0	0	0	0	0	0	0	0	0	0	0	4.26579	-0.0533375	-0.0142608	1.34664	2.80853	-0.5255	0.934355	0.0985451	0.0254355	1.42783	-0.5255	0.00425352	-0.204455	0.194103	0.082623	0.229972	-0.5255	0.329938	0.368208	0.596177	0.311232	0.739405	1.43029	1.83868	0.951794	0.801543	-0.5255	-0.5255	0.0659154	-0.5255	-0.5255	0.0735268	1.1364	1.24099	-0.5255	-0.5255
1.59421	0	0	0	0	0	0	0	0	0	0	0	0	0.369436	3.39396	2.05634	2.90613	2.32269	-0.5255	0.604013	0.433507	-0.5255	0.194857	0.000137201	-0.116334	-0.174636	2.01887	0.264794	-0.113575	-0.0499683	1.78894	0.278058	0.186268	0.816156	-0.161172	0.94129	0.576388	0.63553	0.670751	0.991453	0.51286	-0.0886427	0.038449	-0.5255	-0.231566	-0.5255	-0.5255	1.72164	-0.5255	-0.5255
1.79959	0	0	0	0	0	0	0	0	0	0	0	1.30135	-0.5255	2.45377	2.7724	2.59948	2.71914	-0.202491	-0.212776	-0.5255	-0.0269773	0.522223	-0.5255	0.000864496	1.60699	2.54169	-0.5255	2.31386	2.46414	-0.5255	-0.5255	-0.5255	-0.5255	0.3723	-0.240665	0.56661	1.20059	1.36295	1.20266	0.850417	1.36238	1.18336	0.504581	0.490244	-0.5255	-0.5255	0.20361	-0.5255	-0.5255
4.37238	0	1.10112	1.47424	1.29868	0	0	0	0	0.132232	-0.5255	0.503798	3.00218	3.17736	2.27955	0.296278	2.8044	2.92362	-0.5255	2.32193	0.656593	2.39422	-0.5255	1.36288	2.70508	2.03688	3.07102	2.95358	0.965235	-0.5255	0.0262312	2.11709	1.77715	-0.5255	-0.5255	-0.5255	-0.5255	0.174699	1.2463	0.370439	-0.5255	-0.5255	-0.5255	0.983227	-0.5255	-0.5255	0.874917	-0.5255	-0.5255	-0.5255
4.39096	-0.5255	2.37008	2.57987	3.07039	2.58817	1.92705	2.08993	2.31347	3.87101	0.26862	-0.5255	2.28816	4.48444	4.85083	3.5685	1.99707	0.292347	-0.141905	-0.5255	-0.5255	2.09767	1.86754	-0.5255	0.194103	-0.5255	-0.5255	-0.5255	2.47734	-0.5255	2.04962	0.0827233	0.560395	0.493224	0.668566	-0.5255	-0.5255	-0.5255	-0.5255	0.983104	-0.5255	-0.5255	1.10361	0.554983	-0.5255	1.98729	-0.5255	-0.5255	-0.5255	-0.5255
3.43483	1.26559	1.05738	2.13328	1.51799	2.61487	2.52556	0.352819	3.1202	3.31962	2.7692	1.97754	-0.5255	2.17549	-0.5255	3.47605	1.93506	2.33421	2.98542	-0.5255	-0.5255	1.71217	-0.5255	-0.237603	3.08704	-0.5255	2.27928	-0.5255	0.0187143	0.115951	1.64723	0.285115	-0.5255	-0.5255	-0.5255	0.350139	-0.5255	0.123393	-0.5255	0.478545	-0.5255	0.55534	0.706472	-0.5255	0.272001	0.237363	-0.5255	-0.5255	0.30658	-0.5255
3.58611	2.53127	2.36434	4.21979	2.91081	2.43756	-0.222072	0.136174	-0.5255	1.60278	0.42805	3.35782	-0.5255	0.284191	1.14608	0.590033	2.17998	0.398335	2.37309	2.95446	-0.5255	-0.5255	-0.5255	-0.5255	-0.5255	-0.5255	-0.5255	-0.5255	-0.5255	0.731217	-0.5255	-0.5255	-0.5255	0.49463	0.105862	0.816487	-0.5255	-0.451859	-0.5255	0.947548	-0.5255	-0.5255	-0.5255	-0.5255	-0.5255	-0.5255	-0.5255	-0.5255	-0.5255	-0.5255
2.4595	5.21248	1.87587	3.48541	1.10288	1.90509	3.2887	0.224366	3.60119	3.30477	3.10522	3.80216	1.6275	3.88166	0.394783	3.25309	2.19426	0.253406	2.90541	2.86999	0.420538	-0.5255	-0.052631	0.766003	1.50841	1.48355	0.351213	0.432487	0.432846	-0.5255	-0.5255	0.137275	0.148988	0.175759	0.195813	0.179563	-0.5255	0.167489	-0.5255	-0.5255	0.370412	-0.5255	0.447085	-0.5255	-0.268221	-0.5255	-0.5255	-0.5255	0.620085	-0.5255
2.0058	5.06048	5.09628	1.15046	0.648987	1.09311	2.9366	3.83508	3.17408	3.42748	-0.0267121	3.81277	1.68361	3.6865	-0.5255	-0.5255	2.29231	0.734373	1.97114	2.22269	2.07004	1.40692	2.21286	1.30082	1.42513	1.667	1.00367	1.00238	0.336139	0.248451	-0.5255	-0.5255	-0.5255	0.0902498	-0.5255	0.28699	-0.5255	-0.5255	-0.5255	-0.5255	-0.5255	0.78376	-0.5255	-0.5255	-0.0124624	-0.5255	-0.5255	-0.5255	-0.5255	-0.5255
4.41142	1.71257	1.75754	0.290935	0.138282	-0.373186	3.57745	3.49718	3.68639	2.62118	3.1376	2.78518	3.33416	-0.5255	0.257263	1.35448	0.764074	2.05914	-0.5255	-0.140211	-0.219932	-0.147475	2.23583	-0.5255	0.824647	1.29857	2.21222	1.35119	1.40266	2.637	1.52378	2.2087	-0.5255	-0.0140386	-0.5255	-0.5255	-0.5255	-0.5255	-0.5255	-0.5255	-0.5255	-0.5255	-0.5255	0.592567	-0.5255	-0.5255	-0.197736	-0.5255	-0.5255	-0.5255
2.42887	-0.137789	0.206681	1.5634	1.30234	2.51696	1.79211	3.50011	4.23527	2.70514	0.952514	4.25047	3.18279	0.166639	0.594784	2.96713	0.393054	2.48195	1.2087	0.22851	2.74113	2.7951	0.349395	-0.5255	0.862223	2.49239	0.137428	0.598493	2.5877	2.52811	1.57439	0.734383	-0.5255	-0.5255	0.281637	0.302535	-0.5255	-0.5255	-0.5255	-0.5255	0.442429	-0.5255	-0.5255	-0.5255	-0.5255	-0.5255	-0.5255	-0.5255	-0.5255	-0.5255
3.35327	0.0528825	0.291182	1.83593	3.07332	4.51971	-0.238125	0.393313	-0.069582	1.76834	0.25298	3.82541	2.56102	-0.5255	1.60775	0.737242	1.39349	-0.5255	1.61534	3.01576	1.7623	2.16007	-0.5255	-0.5255	2.49551	0.408002	0.621323	-0.5255	2.44434	0.561428	2.69936	1.1277	1.40723	-0.5255	0.405573	-0.5255	-0.5255	-0.5255	-0.5255	-0.5255	0.0514166	0.0602941	-0.5255	-0.5255	0.630949	0.300538	-0.0406169	-0.0452792	-0.5255	-0.5255
3.01317	3.26148	-0.0467854	3.46487	4.94957	4.95792	0.407826	0.0127125	1.29676	1.21108	0.0918562	2.28306	2.46254	-0.5255	-0.5255	1.67232	1.98136	0.562149	-0.5255	-0.5255	-0.5255	-0.5255	2.48122	0.264452	0.0794071	2.68838	1.98438	1.97859	2.54722	2.00966	2.76424	2.82286	-0.5255	-0.5255	-0.5255	-0.296734	-0.5255	-0.5255	-0.5255	-0.5255	-0.5255	-0.5255	-0.5255	-0.5255	0.50528	0.393157	0.0452611	-0.5255	-0.462243	-0.5255
0.635946	0.423532	0.99494	2.53803	1.17975	6.40446	0.858885	1.3938	7.28255	5.96838	0.498287	1.40578	-0.0397706	0.304441	0.326531	2.18291	1.68065	1.55153	1.47841	2.32482	0.351614	-0.5255	2.85296	-0.5255	-0.5255	1.36702	1.14789	2.0961	0.425777	1.0339	1.58325	1.3983	1.66524	-0.5255	0.252521	-0.5255	-0.5255	-0.5255	-0.5255	-0.5255	-0.5255	-0.5255	-0.5255	-0.5255	0.649169	0.650235	0.2	-0.255846	-0.5255	-0.5255
1.17871	1.80979	2.90709	4.81541	1.31063	7.02764	4.12275	3.4193	5.09134	3.80122	5.47737	0.102859	1.7998	1.63105	0.385303	0.422704	-0.5255	1.51451	1.71167	2.52055	-0.5255	-0.5255	0.0274043	0.0623228	-0.5255	3.01025	1.56627	1.85439	0.566657	0.288252	-0.5255	0.257977	1.64587	-0.5255	-0.5255	-0.5255	-0.5255	-0.5255	-0.5255	-0.5255	-0.5255	-0.5255	-0.5255	-0.5255	0.55688	0.550993	0.256001	-0.163934	-0.5255	-0.5255
2.89922	0.642944	2.63043	1.8048	4.01493	3.80009	3.97179	4.27544	6.25748	6.55687	0.693069	1.36323	-0.5255	1.59888	0.366474	0.370507	0.384346	-0.5255	1.51549	2.77775	-0.5255	0.932345	1.46069	2.70681	1.74233	0.31598	2.33512	2.0466	2.28007	1.9352	1.9575	2.21933	1.10914	-0.5255	-0.5255	-0.5255	-0.5255	-0.5255	-0.5255	-0.5255	-0.5255	-0.5255	-0.5255	-0.5255	-0.5255	-0.5255	-0.5255	-0.5255	-0.5255	-0.5255
1.91923	2.15643	2.67325	4.10518	6.28546	2.27577	4.89575	5.56581	2.382	3.54909	0.279241	0.429651	1.63678	1.19396	1.37074	0.421753	0.541664	0.548	-0.5255	0.411237	-0.5255	1.39977	2.68805	3.09852	-0.5255	-0.5255	1.46449	0.458922	2.34689	0.3376	2.03363	2.12401	-0.5255	-0.5255	-0.5255	-0.5255	-0.5255	-0.5255	-0.5255	-0.5255	-0.5255	-0.5255	-0.5255	-0.5255	-0.5255	-0.5255	-0.5255	-0.5255	-0.5255	-0.5255
4.18154	4.56425	2.24368	4.53533	1.95757	6.40484	4.89508	0.582399	0.730967	2.25764	4.94606	1.61401	-0.5255	2.56996	2.43368	0.282242	-0.5255	0.0300547	0.512888	0.419453	0.0189545	0.239432	2.40131	0.347395	0.91419	-0.5255	-0.5255	-0.5255	2.18504	2.19236	1.99092	0.655513	2.00141	-0.5255	-0.5255	-0.5255	-0.5255	-0.5255	-0.5255	-0.5255	-0.5255	-0.5255	-0.5255	-0.5255	-0.5255	-0.5255	-0.5255	-0.5255	-0.5255	-0.5255
1.53797	3.35099	2.19804	4.45457	3.72138	2.18621	3.45297	4.31014	3.96046	2.58455	3.08936	1.25357	2.0483	-0.5255	0.357028	0.46773	0.0853758	1.16133	1.53961	0.417791	2.85513	0.202563	2.87311	2.68465	1.10988	-0.5255	0.375485	-0.5255	0.304108	1.80527	0.334354	0.499958	1.58554	-0.5255	-0.5255	-0.5255	-0.5255	-0.5255	-0.5255	-0.5255	-0.5255	-0.5255	-0.5255	-0.5255	-0.5255	-0.5255	-0.5255	-0.5255	-0.5255	-0.5255
3.7298	1.88282	4.17881	2.69136	4.5117	3.76983	3.59344	4.16514	3.14276	2.38106	4.22745	2.36459	1.00892	0.653756	0.263169	1.62182	0.0132873	-0.0651591	0.630279	0.814822	1.32748	1.59756	1.88424	2.92699	1.24052	-0.5255	-0.5255	1.50996	-0.5255	-0.5255	-0.5255	1.83525	1.62898	0.414332	-0.5255	-0.5255	-0.5255	-0.5255	-0.5255	-0.5255	-0.5255	-0.5255	-0.5255	-0.5255	-0.5255	-0.5255	-0.5255	-0.5255	-0.5255	-0.5255
0.136882	3.43473	2.69084	2.23004	0.663275	4.09881	4.21498	4.1879	1.26588	0.999039	0.700857	1.16178	2.25324	0.173793	0.277671	1.64049	-0.0146448	-0.0929083	1.63041	2.01314	-0.5255	3.31949	1.54003	1.77766	-0.5255	-0.5255	-0.5255	1.47252	1.32059	-0.5255	-0.5255	-0.5255	1.36954	0.356973	-0.5255	-0.5255	-0.5255	-0.5255	-0.5255	-0.5255	-0.5255	-0.5255	-0.5255	-0.5255	-0.5255	-0.5255	-0.5255	-0.5255	-0.5255	-0.5255
2.55305	2.33048	2.79534	1.9361	3.62518	3.72638	2.02111	1.55783	1.59416	1.36411	1.28191	0.49885	0.781224	0.677807	0.39832	0.326959	-0.00475098	1.66444	1.85893	1.78432	0.415009	0.58069	1.21042	3.23107	-0.5255	-0.5255	0.125581	1.2548	2.074	1.20886	0.0117503	1.19994	-0.149708	-0.5255	-0.5255	-0.5255	-0.5255	-0.5255	-0.5255	-0.5255	-0.5255	-0.5255	-0.5255	-0.5255	-0.5255	-0.5255	-0.5255	-0.5255	-0.5255	-0.5255
2.52964	3.15542	2.77537	2.08414	2.79509	2.0109	3.1726	2.04384	2.49445	1.867	1.34869	1.65576	0.516029	-0.5255	-0.5255	2.33371	1.50546	2.16601	1.82937	2.99978	3.00748	1.69447	3.4042	-0.5255	2.29777	-0.5255	0.742384	-0.5255	0.159672	0.373236	-0.0494018	1.09378	1.12338	-0.5255	-0.219088	-0.5255	-0.5255	-0.5255	-0.5255	-0.5255	-0.5255	-0.5255	-0.5255	-0.5255	-0.5255	-0.5255	-0.5255	-0.5255	-0.5255	-0.5255
2.00193	1.73974	1.54844	2.62447	0.224287	1.86332	1.55796	1.28663	0.552179	1.76975	1.76257	2.78783	2.05515	1.21659	2.41027	2.3018	1.01877	2.16661	-0.156238	1.40714	-0.5255	1.50165	-0.155888	3.03021	0.635086	2.79763	-0.5255	-0.5255	0.405103	-0.5255	-0.5255	-0.5255	-0.5255	-0.5255	-0.5255	-0.5255	-0.5255	-0.5255	-0.5255	-0.5255	-0.5255	-0.5255	-0.5255	-0.5255	-0.5255	-0.5255	-0.5255	-0.5255	-0.5255	-0.5255
1.4971	1.55923	2.58557	2.49272	2.50198	1.82199	2.06371	1.33744	2.00138	0.65614	0.139167	-0.5255	0.341398	2.38172	2.46535	2.18864	2.16252	0.394688	-0.140386	1.4712	2.43623	0.148447	2.98444	3.01602	2.14244	1.8522	-0.5255	-0.5255	1.56855	-0.5255	-0.5255	-0.5255	-0.5255	-0.109479	-0.5255	-0.5255	-0.5255	-0.5255	-0.5255	-0.5255	-0.5255	-0.5255	-0.5255	-0.5255	-0.5255	-0.5255	-0.5255	-0.5255	-0.5255	-0.5255
1.63154	2.11758	2.93027	2.47387	2.2851	1.68944	2.61251	1.69776	-0.0174747	0.129298	0.879568	-0.5255	0.990934	-0.5255	-0.00439442	2.20845	0.28622	0.212671	1.88964	2.83467	1.38511	0.156924	-0.0305776	-0.5255	2.39253	0.914896	0.630847	1.11121	0.124167	0.361594	-0.5255	-0.5255	-0.5255	-0.5255	-0.5255	-0.5255	-0.5255	-0.5255	-0.5255	-0.5255	-0.5255	-0.5255	-0.5255	-0.5255	-0.5255	-0.5255	-0.5255	-0.5255	-0.5255	-0.5255
2.67452	1.77316	1.34481	3.15597	1.41302	1.2789	0.599555	0.631195	1.48693	-0.401806	-0.5255	1.42804	1.71043	-0.5255	2.01749	2.33651	0.985499	2.1271	1.6845	2.33099	2.41237	1.32671	2.46138	2.20218	-0.5255	0.718858	-0.5255	0.217287	-0.5255	-0.5255	0.214069	-0.5255	-0.5255	-0.5255	-0.5255	-0.5255	-0.5255	-0.5255	-0.5255	-0.5255	-0.5255	-0.5255	-0.5255	-0.5255	-0.5255	-0.5255	0.0580342	-0.5255	-0.5255	-0.5255
1.86172	1.35689	2.21309	1.34348	1.47382	1.15395	0.852359	2.1721	0.71571	-0.0324328	-0.013347	0.348823	0.881586	0.278383	2.0095	2.21335	1.05583	1.67428	1.18577	0.173519	0.338005	0.299147	0.244187	-0.5255	0.759067	-0.5255	-0.5255	-0.5255	0.917056	0.39536	-0.5255	-0.5255	-0.5255	-0.5255	-0.5255	-0.5255	-0.5255	-0.5255	-0.5255	-0.5255	-0.5255	-0.5255	-0.5255	-0.5255	-0.5255	-0.5255	-0.5255	-0.5255	-0.5255	-0.5255
0.324933	0.602543	1.41046	1.58843	1.73198	0.595822	1.05073	0.925133	-0.5255	0.615333	2.05352	0.670746	1.99264	1.82738	2.14034	1.79446	1.37088	0.768097	0.303123	0.750076	1.45457	1.67158	0.179395	0.589366	-0.5255	-0.5255	-0.5255	-0.5255	0.418721	0.354205	-0.5255	-0.5255	-0.5255	0.0121839	-0.5255	-0.5255	-0.5255	-0.5255	-0.5255	-0.5255	-0.5255	-0.5255	-0.5255	-0.5255	-0.5255	-0.5255	-0.5255	-0.5255	0.214418	2.24358
0.101221	0.0338098	0.897717	1.15661	2.76812	1.80785	1.01976	0.812043	-0.255293	0.670736	2.23966	3.45076	-0.5255	0.714278	1.99153	0.43335	1.89953	0.926519	0.496712	1.21657	1.0124	1.42758	1.33584	1.17646	0.52574	0.390903	-0.5255	-0.5255	0.601976	-0.5255	-0.5255	-0.0389409	0.0132165	-0.0571926	-0.248539	-0.5255	-0.5255	-0.5255	-0.5255	-0.5255	-0.5255	-0.5255	-0.5255	-0.5255	-0.5255	-0.5255	-0.5255	-0.5255	-0.5255	0.916924
0.785095	2.18295	1.27453	0.479969	0.716717	0.975311	0.194782	-0.5255	0.919082	2.6792	-0.0140958	2.37511	2.22385	2.22867	0.240325	-0.406983	-0.5255	-0.5255	-0.5255	0.622027	1.13771	0.772723	0.287456	0.831433	1.09019	-0.5255	-0.5255	-0.5255	-0.5255	-0.5255	0.0222991	-0.144679	-0.5255	-0.5255	-0.1248	-0.377635	-0.5255	-0.5255	-0.5255	-0.5255	-0.5255	-0.5255	-0.5255	-0.5255	-0.5255	-0.5255	-0.5255	-0.5255	-0.5255	-0.5255
1.06361	2.9946	0.196046	0.614802	1.28956	0.977998	-0.5255	-0.0887953	2.59555	2.44559	-0.5255	0.755193	1.75536	-0.5255	-0.5255	-0.5255	-0.152822	-0.121289	-0.0131599	-0.5255	0.813188	0.940623	-0.5255	0.358096	0.490055	0.380387	0.387594	-0.5255	0.279029	0.150384	-0.5255	-0.5255	-0.5255	0.0378173	0.192323	-0.5255	-0.5255	-0.5255	-0.5255	-0.5255	-0.5255	-0.5255	-0.5255	-0.5255	-0.197499	-0.5255	-0.5255	-0.5255	-0.5255	1.23225
-0.313911	0.742814	0.781754	0.142922	1.49719	1.07876	-0.5255	-0.5255	-0.5255	0.942854	2.43948	1.80888	-0.5255	-0.5255	-0.179636	-0.5255	-0.371074	-0.5255	-0.5255	2.33388	0.468371	0.735852	0.13348	0.343401	-0.5255	-0.5255	-0.5255	-0.5255	-0.5255	-0.5255	-0.5255	-0.5255	-0.5255	-0.5255	0.247014	-0.147412	-0.5255	-0.5255	-0.5255	-0.5255	-0.5255	-0.5255	-0.5255	-0.5255	-0.5255	-0.5255	-0.5255	-0.5255	0.222368	-0.5255
1.18827	1.16769	1.10088	-0.0518616	-0.00768435	0.189909	3.34586	-0.5255	-0.5255	0.573464	2.38283	0.744791	-0.5255	1.07945	-0.5255	1.64035	-0.5255	2.39628	-0.5255	0.167595	0.027651	0.345408	-0.5255	-0.5255	-0.5255	0.302404	-0.5255	-0.5255	-0.5255	-0.5255	-0.5255	-0.5255	-0.5255	-0.5255	-0.5255	0.245374	-0.5255	-0.5255	-0.5255	-0.5255	-0.5255	-0.5255	-0.5255	-0.5255	-0.5255	-0.5255	-0.5255	-0.5255	-0.5255	-0.5255
1.18378	1.91117	0.705983	1.55868	0.663856	2.23924	2.02666	0.262551	2.57276	2.17379	2.27797	-0.250518	0.63639	0.974273	-0.5255	1.01674	-0.5255	-0.5255	2.15755	0.974819	0.106665	0.375559	0.196533	-0.5255	-0.5255	-0.5255	-0.5255	-0.5255	-0.5255	-0.5255	-0.5255	-0.5255	-0.5255	-0.5255	-0.5255	-0.206941	0.239231	-0.5255	-0.5255	-0.5255	-0.5255	-0.5255	-0.5255	-0.5255	-0.5255	-0.5255	-0.5255	-0.5255	-0.5255	0.832823
1.02703	1.10292	0.875424	1.39371	-0.5255	0.612533	-0.5255	0.388739	2.71945	1.49815	0.434686	-0.5255	0.760483	1.32466	-0.363501	-0.29156	0.407712	-0.239188	-0.5255	-0.5255	0.232736	-0.5255	-0.5255	0.262152	-0.5255	-0.5255	-0.5255	-0.5255	-0.5255	-0.5255	-0.5255	-0.5255	-0.5255	-0.5255	-0.5255	0.424365	-0.5255	-0.5255	-0.5255	-0.5255	-0.5255	-0.5255	-0.5255	-0.5255	-0.5255	-0.5255	-0.5255	-0.5255	-0.5255	-0.5255
1.45153	2.06378	0.747916	1.24564	1.09182	2.49377	-0.5255	4.80948	1.44473	0.242536	-0.5255	0.711413	0.93295	1.05931	0.438116	0.188823	0.459789	-0.5255	0.632832	-0.5255	-0.0519054	-0.5255	-0.5255	-0.5255	-0.5255	-0.5255	-0.5255	-0.5255	-0.5255	-0.5255	-0.5255	-0.5255	-0.5255	-0.5255	-0.5255	0.400481	-0.5255	-0.5255	-0.5255	-0.5255	-0.5255	-0.5255	-0.5255	-0.5255	-0.5255	-0.5255	-0.5255	-0.5255	-0.5255	-0.5255
1.85247	2.03899	0.258832	-0.5255	1.45808	-0.5255	-0.5255	-0.5255	1.71829	-0.5255	-0.156883	-0.5255	0.401241	1.27455	-0.5255	-0.5255	0.779556	0.481002	-0.5255	3.25998	-0.5255	-0.5255	-0.5255	-0.5255	-0.5255	-0.5255	-0.5255	-0.5255	-0.5255	-0.5255	-0.5255	-0.5255	-0.5255	-0.5255	0.329297	0.346838	-0.5255	-0.5255	-0.5255	-0.5255	-0.5255	-0.5255	-0.5255	-0.5255	-0.5255	-0.5255	-0.5255	-0.5255	-0.5255	-0.5255
1.48958	-0.5255	-0.5255	-0.120632	1.08505	1.26234	2.27407	2.33525	0.349549	-0.5255	-0.5255	-0.5255	0.353374	1.15359	0.0622471	-0.101788	-0.11484	-0.5255	-0.5255	1.22672	-0.5255	-0.5255	-0.5255	-0.5255	-0.5255	-0.5255	-0.5255	-0.5255	-0.5255	-0.5255	-0.5255	-0.5255	-0.5255	-0.5255	-0.5255	-0.5255	-0.5255	0.125166	-0.5255	-0.5255	-0.5255	-0.5255	-0.5255	-0.5255	-0.5255	-0.5255	-0.5255	-0.5255	-0.5255	-0.5255
-0.5255	0.931822	0.959564	1.19919	0.120875	2.202	2.13558	1.66299	-0.5255	-0.5255	0.364329	0.452934	-0.5255	-0.5255	-0.5255	-0.0653669	0.585227	-0.044605	2.58145	0.560444	-0.5255	-0.5255	-0.5255	-0.5255	-0.5255	-0.5255	-0.5255	-0.5255	-0.5255	-0.5255	-0.5255	-0.5255	-0.5255	-0.5255	-0.5255	-0.5255	-0.5255	-0.5255	-0.5255	-0.5255	-0.5255	-0.5255	-0.5255	-0.5255	-0.5255	-0.5255	-0.5255	-0.5255	-0.5255	-0.5255
1.97036	-0.5255	0.357072	0.530357	1.11035	-0.5255	0.660193	0.421593	0.173643	0.283504	-0.5255	0.809379	-0.5255	-0.5255	0.460736	-0.00750896	-0.5255	-0.5255	-0.5255	2.23528	-0.5255	-0.5255	-0.5255	-0.5255	-0.5255	-0.5255	-0.5255	-0.5255	-0.5255	-0.5255	-0.5255	-0.5255	-0.5255	-0.5255	-0.5255	-0.5255	0.0264839	-0.5255	-0.5255	-0.5255	-0.5255	-0.5255	-0.5255	-0.5255	-0.5255	-0.5255	-0.5255	-0.5255	-0.5255	-0.5255
0.432402	-0.5255	0.0328799	1.3311	0.62422	1.90478	0.561264	0.685166	-0.5255	-0.5255	-0.5255	0.0322572	-0.5255	0.738478	0.667239	-0.5255	1.25728	2.39678	0.397062	1.81706	-0.5255	-0.5255	-0.5255	-0.5255	-0.5255	-0.5255	-0.5255	-0.5255	-0.5255	-0.5255	0.0195619	-0.5255	-0.5255	-0.5255	-0.5255	0.109877	-0.5255	-0.5255	-0.5255	-0.5255	-0.5255	-0.5255	-0.5255	-0.5255	-0.5255	-0.5255	-0.5255	-0.5255	-0.5255	-0.5255
-0.5255	0.933914	-0.5255	-0.5255	0.360768	1.02744	0.333961	-0.5255	-0.5255	-0.0545175	0.924481	1.143	-0.5255	0.368982	0.198102	-0.051655	0.348791	-0.5255	-0.5255	0.195654	0.818664	-0.5255	-0.5255	-0.5255	-0.5255	-0.5255	-0.5255	-0.5255	-0.5255	-0.5255	-0.5255	-0.5255	-0.5255	-0.5255	-0.5255	-0.5255	-0.5255	-0.5255	-0.5255	-0.5255	-0.5255	-0.5255	-0.5255	-0.5255	-0.5255	-0.5255	-0.5255	-0.5255	-0.5255	-0.5255
0.28385	0.227859	-0.5255	-0.5255	1.18523	0.881306	-0.168801	-0.5255	-0.5255	0.203097	0.458962	-0.5255	-0.5255	1.94559	2.4421	-0.5255	-0.5255	-0.5255	0.733969	0.829434	-0.175576	-0.5255	-0.5255	-0.5255	-0.5255	-0.5255	-0.5255	-0.5255	-0.5255	-0.5255	-0.5255	-0.5255	0.26923	-0.13436	-0.5255	-0.5255	-0.5255	-0.5255	-0.5255	-0.5255	-0.5255	-0.5255	-0.5255	-0.5255	-0.5255	-0.5255	-0.5255	-0.5255	-0.5255	-0.5255
-0.5255	-0.5255	0.32745	-0.5255	-0.5255	-0.5255	-0.5255	-0.5255	0.448571	-0.5255	-0.5255	0.644756	-0.5255	-0.5255	-0.5255	1.75861	0.476194	-0.5255	2.42009	-0.5255	0.186912	-0.5255	-0.5255	-0.5255	-0.5255	-0.5255	-0.5255	-0.5255	-0.5255	-0.5255	-0.5255	0.0357511	-0.5255	-0.5255	-0.5255	-0.5255	-0.5255	-0.5255	-0.5255	-0.5255	-0.5255	-0.5255	-0.5255	-0.5255	-0.5255	-0.5255	-0.5255	-0.5255	-0.5255	-0.5255
0.7746	0.336999	-0.5255	-0.5255	0.268405	-0.5255	-0.0522343	-0.5255	-0.5255	0.744783	-0.5255	-0.0870115	-0.5255	-0.5255	0.664302	-0.5255	-0.123566	2.55198	-0.5255	-0.5255	1.0716	-0.5255	-0.5255	-0.5255	-0.5255	-0.5255	-0.5255	-0.5255	-0.5255	-0.248972	0.253487	-0.5255	-0.5255	-0.5255	-0.5255	-0.5255	-0.5255	-0.5255	-0.5255	-0.5255	-0.5255	-0.5255	-0.5255	-0.5255	-0.5255	-0.5255	-0.5255	-0.5255	-0.5255	-0.5255
-0.5255	0.463193	0.698652	0.889946	-0.5255	-0.5255	0.278438	0.289665	-0.5255	-0.5255	-0.5255	-0.5255	-0.090549	-0.5255	0.251245	-0.5255	0.50721	0.302063	0.231575	1.98182	-0.5255	-0.5255	-0.5255	-0.5255	-0.5255	-0.5255	-0.5255	0.208206	-0.1119	-0.5255	-0.5255	-0.5255	-0.5255	-0.5255	-0.5255	-0.5255	-0.5255	-0.5255	-0.5255	-0.5255	-0.5255	-0.5255	-0.5255	-0.5255	-0.5255	-0.5255	-0.5255	-0.5255	-0.5255	-0.5255
1.00116	0.444986	0.624832	-0.5255	0.134481	-0.5255	-0.5255	-0.5255	-0.5255	-0.5255	-0.5255	-0.5255	-0.5255	-0.5255	-0.5255	-0.5255	2.94147	-0.5255	0.356186	0.0969725	0.173158	-0.5255	-0.5255	-0.5255	-0.5255	0.0261283	-0.5255	-0.5255	0.647812	-0.5255	-0.5255	-0.5255	-0.5255	-0.5255	-0.5255	-0.5255	-0.5255	-0.5255	-0.5255	-0.5255	-0.5255	0.188942	0.229303	-0.5255	-0.5255	-0.5255	-0.5255	-0.5255	-0.5255	-0.5255
0.885961	0.934811	-0.5255	0.334217	-0.5255	-0.5255	-0.5255	-0.5255	-0.5255	-0.5255	1.93851	-0.5255	-0.5255	1.19081	-0.5255	0.20823	-0.5255	1.21424	-0.5255	2.34061	-0.5255	0.162757	-0.5255	-0.5255	0.157439	0.245061	-0.5255	0.867574	-0.5255	-0.5255	-0.5255	-0.5255	-0.5255	-0.5255	-0.5255	-0.5255	-0.5255	-0.5255	-0.5255	-0.5255	-0.5255	-0.5255	-0.5255	-0.5255	-0.039029	-0.5255	0.0334178	-0.5255	-0.5255	-0.5255
-0.5255	0.983059	0.33914	-0.5255	-0.5255	-0.5255	-0.5255	-0.5255	-0.5255	1.87651	-0.5255	-0.5255	-0.5255	-0.322492	-0.5255	-0.5255	-0.5255	-0.5255	-0.5255	0.266175	-0.5255	-0.5255	0.232001	0.0454416	0.00578099	-0.5255	0.12048	-0.5255	-0.5255	-0.5255	-0.5255	-0.5255	-0.5255	-0.5255	-0.5255	-0.5255	-0.5255	-0.5255	-0.5255	-0.5255	0.556408	-0.5255	-0.5255	-0.5255	-0.5255	-0.5255	-0.5255	-0.5255	-0.5255	-0.5255
0.228797	1.02705	0.552324	-0.5255	0.612291	-0.5255	0.959909	1.2135	-0.5255	1.57536	1.75623	-0.5255	-0.5255	0.77794	-0.5255	-0.5255	-0.5255	-0.5255	-0.5255	-0.5255	-0.5255	-0.5255	0.164404	0.0419406	-0.5255	-0.5255	-0.5255	-0.5255	-0.5255	-0.5255	-0.5255	-0.5255	-0.5255	-0.5255	-0.5255	0.649502	-0.5255	-0.5255	-0.5255	0.0420333	0.508991	0.958238	-0.5255	-0.5255	-0.5255	-0.5255	-0.5255	0.163733	-0.5255	-0.5255
-0.5255	0.0536008	-0.5255	-0.5255	-0.5255	0.811113	-0.5255	-0.5255	-0.5255	-0.5255	-0.5255	-0.5255	-0.5255	0.686228	-0.5255	-0.5255	-0.5255	-0.5255	-0.0653436	0.156233	-0.5255	-0.5255	0.0912553	-0.417186	-0.5255	-0.5255	-0.5255	-0.5255	0.254283	-0.5255	-0.5255	-0.5255	-0.5255	-0.5255	-0.5255	0.741672	-0.5255	-0.5255	-0.5255	-0.5255	-0.5255	-0.029241	0.43349	-0.5255	-0.5255	-0.5255	-0.5255	-0.5255	-0.5255	-0.5255
-0.5255	-0.5255	0.285724	-0.5255	-0.5255	-0.5255	-0.5255	0.971928	0.403426	-0.5255	-0.5255	-0.5255	-0.5255	-0.5255	-0.5255	1.37877	-0.5255	-0.5255	-0.5255	-0.5255	-0.5255	-0.5255	-0.0380188	-0.5255	-0.5255	-0.5255	-0.5255	-0.5255	-0.5255	-0.5255	0.203798	-0.5255	0.0969734	-0.5255	-0.0427277	0.331831	-0.0619792	-0.5255	-0.5255	-0.5255	-0.5255	0.873852	1.32929	-0.5255	-0.5255	-0.5255	0.655713	-0.5255	0.28998	-0.5255
-0.5255	-0.5255	0.0263187	-0.5255	-0.5255	-0.5255	-0.5255	-0.5255	-0.5255	0.238921	-0.5255	-0.5255	-0.5255	-0.5255	-0.5255	-0.0871857	-0.447082	0.569097	-0.5255	2.0425	-0.5255	-0.5255	-0.5255	-0.5255	-0.5255	-0.5255	-0.5255	-0.5255	-0.5255	0.24292	0.207175	-0.5255	-0.5255	0.0322618	-0.0401776	-0.0339585	0.293863	-0.5255	-0.5255	-0.5255	-0.5255	1.64667	0.0881229	1.58912	0.561849	-0.5255	-0.5255	-0.5255	-0.5255	-0.5255
-0.5255	-0.5255	-0.5255	0.920255	-0.5255	-0.5255	-0.5255	0.779134	-0.5255	-0.5255	-0.5255	1.1199	-0.5255	-0.5255	-0.5255	3.24284	-0.0178076	-0.5255	-0.5255	-0.5255	-0.5255	-0.5255	-0.5255	-0.5255	-0.5255	-0.5255	-0.5255	-0.5255	-0.5255	-0.5255	0.178302	0.243492	-0.5255	0.0910456	-0.5255	1.29406	0.0493111	-0.5255	-0.5255	-0.5255	-0.5255	0.136296	-0.5255	1.21862	1.53219	1.0769	0.268705	-0.5255	-0.5255	-0.5255
-0.5255	0.67717	-0.5255	-0.5255	-0.5255	-0.5255	-0.5255	-0.5255	-0.5255	-0.5255	-0.5255	-0.171949	-0.5255	-0.5255	-0.5255	-0.5255	1.02702	-0.5255	-0.5255	-0.5255	-0.5255	-0.5255	-0.5255	-0.5255	-0.5255	-0.5255	-0.5255	-0.5255	-0.5255	0.206312	-0.5255	-0.5255	-0.5255	0.205762	0.166809	0.00903383	-0.5255	-0.5255	-0.5255	-0.5255	-0.5255	-0.5255	-0.5255	-0.5255	-0.5255	-0.5255	0.598162	-0.5255	0.284771	-0.5255
0.671789	-0.5255	-0.5255	-0.5255	-0.5255	0.170228	-0.5255	-0.5255	-0.5255	-0.5255	0.609615	-0.5255	-0.243409	-0.5255	-0.5255	-0.5255	-0.5255	-0.5255	-0.5255	-0.5255	-0.5255	-0.5255	-0.5255	-0.5255	-0.5255	-0.5255	-0.5255	-0.5255	-0.5255	-0.5255	0.34468	0.300916	-0.5255	0.175069	0.273719	-0.233599	-0.350911	-0.234134	0.503279	-0.0723576	1.02025	-0.5255	-0.5255	1.76084	1.85917	0.199425	-0.5255	0.300867	0.353252	-0.5255
-0.5255	-0.5255	-0.5255	-0.5255	-0.5255	-0.5255	0.426717	-0.5255	-0.5255	0.0534342	0.425305	-0.5255	-0.159009	0.794128	-0.278212	-0.5255	-0.5255	-0.5255	-0.5255	-0.5255	-0.5255	-0.5255	-0.5255	-0.5255	-0.5255	-0.5255	-0.5255	-0.5255	-0.5255	-0.5255	-0.5255	-0.5255	0.264236	0.639346	1.37587	1.16688	1.81011	1.38869	1.90947	0.356853	0.360724	0.424177	0.689402	-0.5255	-0.5255	0.0366824	0.125647	0.129328	-0.5255	-0.5255
-0.5255	-0.5255	-0.5255	0.334234	-0.5255	-0.5255	-0.5255	-0.5255	-0.5255	-0.5255	0.248223	-0.5255	0.330464	0.351511	-0.5255	-0.5255	-0.5255	-0.5255	-0.5255	-0.5255	-0.5255	-0.5255	-0.5255	-0.5255	-0.5255	-0.5255	-0.5255	-0.5255	-0.5255	-0.5255	0.317253	0.281795	-0.5255	0.261004	-0.5255	0.917438	0.69623	2.15099	2.3595	1.2829	1.14498	0.557483	2.22165	1.72723	-0.5255	-0.5255	-0.5255	-0.5255	-0.180272	-0.5255
-0.5255	-0.5255	-0.5255	-0.5255	0.597337	-0.5255	-0.5255	-0.5255	-0.5255	-0.5255	-0.5255	-0.5255	-0.5255	-0.243113	-0.5255	-0.5255	-0.5255	-0.5255	-0.5255	-0.5255	-0.5255	-0.5255	-0.5255	-0.5255	-0.5255	-0.5255	-0.5255	-0.5255	-0.5255	-0.5255	-0.5255	-0.5255	0.196414	-0.266649	0.866369	-0.234864	0.445718	1.38072	-0.149447	1.7437	1.86253	2.46083	2.26074	0.436734	0.123609	0.425518	1.71504	0.408723	0.184196	0.440055
-0.5255	-0.5255	-0.5255	-0.5255	-0.5255	0.148884	-0.5255	-0.5255	-0.5255	-0.5255	-0.5255	-0.5255	-0.5255	-0.5255	-0.5255	-0.5255	-0.5255	-0.5255	-0.5255	-0.5255	-0.5255	-0.5255	-0.5255	-0.5255	-0.5255	-0.5255	-0.5255	-0.5255	-0.5255	-0.5255	0.890143	-0.00164139	0.0580803	0.318564	0.341944	0.292703	0.118566	0.636469	0.0428051	1.74323	0.50484	0.481457	0.347691	0.358309	3.10475	0.379735	0.554934	0.37652	-0.5255	0.378917
-0.5255	-0.5255	0.401269	-0.5255	-0.5255	-0.5255	-0.5255	-0.5255	-0.5255	-0.5255	-0.5255	-0.5255	-0.5255	-0.5255	-0.5255	-0.0420026	-0.0145443	-0.5255	-0.5255	-0.5255	-0.5255	-0.5255	-0.5255	-0.5255	-0.5255	-0.5255	-0.5255	-0.5255	-0.5255	-0.5255	-0.5255	0.520961	-0.0265579	-0.275146	0.902327	0.403619	1.02204	0.969239	0.0222177	-0.5255	0.185116	1.05262	0.237287	-0.5255	0.302566	-0.5255	-0.00717407	-0.5255	-0.0723691	-0.5255
-0.5255	-0.5255	-0.5255	-0.5255	-0.5255	-0.5255	-0.5255	0.10481	0.420106	-0.5255	-0.5255	-0.5255	-0.5255	-0.5255	-0.5255	-0.00977292	-0.5255	0.234903	-0.5255	-0.5255	0.0363638	-0.5255	-0.5255	-0.5255	-0.5255	-0.5255	-0.5255	-0.5255	-0.0680402	0.734347	0.476402	-0.158095	-0.20462	-0.5255	-0.5255	0.154609	1.95176	0.0799421	2.26216	1.09703	1.77371	-0.5255	0.0589906	0.206367	-0.5255	-0.5255	-0.5255	0.961488	0.374072	-0.333931
1.32262	0.572134	0.600365	-0.5255	0.439675	-0.5255	-0.5255	-0.5255	-0.5255	-0.5255	-0.5255	-0.5255	0.510572	-0.5255	-0.5255	-0.5255	-0.5255	-0.5255	-0.5255	-0.5255	-0.5255	-0.5255	-0.5255	-0.5255	-0.5255	-0.5255	-0.5255	-0.5255	-0.5255	-0.5255	-0.5255	0.619681	-0.0796621	-0.5255	-0.5255	-0.0525437	-0.5255	-0.165602	-0.0502149	1.73958	1.2061	0.244875	0.986235	-0.5255	1.31793	1.19463	-0.5255	-0.5255	-0.5255	-0.5255
1.15598	0.383935	0.248338	-0.5255	-0.5255	-0.5255	0.0594455	-0.5255	-0.5255	-0.5255	-0.5255	-0.5255	0.315432	0.323182	-0.5255	-0.5255	-0.230094	-0.5255	-0.5255	-0.5255	-0.5255	-0.5255	-0.5255	-0.5255	-0.5255	-0.5255	-0.5255	-0.5255	-0.5255	-0.5255	0.110537	0.0352499	-0.5255	-0.0915751	-0.119109	0.00402841	1.90976	-0.5255	-0.260069	-0.5255	-0.5255	0.321741	-0.5255	-0.5255	-0.5255	0.178164	-0.5255	-0.5255	-0.197255	0.149467
0.658348	1.98611	-0.5255	0.22264	-0.5255	-0.5255	-0.5255	-0.5255	-0.5255	-0.5255	-0.5255	-0.5255	-0.5255	-0.118718	-0.5255	-0.5255	-0.0665732	-0.5255	-0.5255	-0.5255	-0.5255	-0.5255	-0.5255	-0.5255	-0.5255	-0.5255	-0.5255	-0.5255	-0.5255	-0.5255	-0.5255	-0.5255	-0.5255	-0.5255	0.0149223	0.0701583	1.3027	1.60716	-0.353287	1.85977	-0.5255	-0.5255	-0.5255	-0.5255	-0.5255	-0.5255	0.393199	0.618155	0.84551	-0.5255
1.80225	2.16221	-0.196249	-0.5255	-0.5255	-0.5255	-0.5255	-0.5255	-0.5255	-0.5255	-0.5255	-0.5255	-0.5255	0.410935	-0.5255	-0.5255	-0.5255	-0.5255	-0.5255	-0.5255	-0.5255	-0.5255	-0.5255	-0.5255	-0.5255	-0.5255	-0.5255	-0.5255	-0.5255	-0.5255	-0.5255	-0.5255	-0.5255	-0.5255	0.444853	1.10083	-0.111957	-0.121944	-0.398864	-0.390109	1.09348	-0.5255	1.15604	0.60142	-0.5255	-0.5255	1.29996	-0.0823107	-0.284109	0.638395
2.3377	1.86603	2.02969	1.81065	-0.5255	-0.5255	-0.5255	-0.5255	-0.5255	-0.5255	-0.5255	-0.5255	-0.5255	-0.5255	-0.5255	0.515609	-0.5255	-0.5255	-0.182241	-0.5255	-0.319413	-0.5255	-0.5255	-0.5255	-0.5255	-0.5255	-0.5255	-0.5255	-0.5255	-0.5255	-0.5255	-0.5255	-0.5255	-0.5255	-0.5255	-0.5255	-0.446134	-0.255154	-0.161303	-0.507995	-0.185085	-0.291309	-0.22391	-0.5255	0.0293313	-0.5255	-0.5255	-0.141526	-0.093927	0.377432
2.39969	1.52863	1.50828	1.2093	-0.5255	-0.5255	0.272762	-0.0155092	-0.5255	-0.5255	-0.5255	-0.5255	-0.5255	-0.5255	-0.5255	-0.5255	-0.5255	-0.351985	-0.00976075	-0.5255	-0.5255	-0.5255	-0.5255	-0.5255	-0.5255	-0.5255	-0.5255	-0.5255	-0.5255	-0.5255	-0.5255	0.120459	-0.5255	-0.5255	-0.5255	-0.5255	-0.5255	-0.5255	-0.5255	-0.5255	-0.5255	-0.5255	-0.5255	-0.5255	-0.5255	-0.5255	-0.5255	0.363617	0.081654	0.531647
2.77051	1.96985	1.30875	1.85598	-0.5255	0.579703	0.847081	-0.5255	-0.5255	-0.5255	-0.5255	-0.5255	0.899439	0.109811	0.346574	-0.0136176	-0.285542	-0.198114	-0.5255	-0.5255	-0.184187	-0.5255	-0.5255	-0.5255	-0.5255	-0.5255	-0.5255	-0.5255	-0.5255	-0.5255	-0.5255	-0.5255	-0.5255	-0.5255	-0.5255	-0.5255	-0.5255	-0.5255	-0.5255	-0.5255	-0.5255	-0.5255	-0.5255	-0.5255	-0.5255	-0.5255	-0.5255	-0.5255	0.105116	-0.5255
2.92848	2.72447	2.00862	1.81592	-0.5255	-0.5255	-0.5255	-0.5255	-0.5255	0.370431	0.795197	-0.5255	-0.5255	-0.152148	-0.5255	-0.5255	1.96047	-0.5255	1.26104	-0.5255	-0.5255	-0.5255	-0.5255	-0.5255	-0.5255	-0.5255	-0.5255	-0.5255	-0.5255	-0.5255	-0.5255	-0.5255	-0.5255	-0.5255	-0.5255	-0.5255	-0.5255	-0.5255	-0.5255	-0.5255	-0.5255	-0.5255	-0.5255	-0.5255	-0.5255	-0.5255	-0.5255	-0.5255	-0.5255	-0.5255
-0.5255	0.286039	0.21386	-0.5255	1.04389	-0.5255	1.35347	-0.5255	1.06941	0.621638	-0.5255	-0.5255	0.1911	1.18592	-0.11354	0.601153	-0.5255	-0.5255	-0.5255	0.733135	0.142265	-0.5255	-0.5255	-0.5255	-0.5255	-0.5255	-0.5255	-0.5255	-0.5255	-0.5255	-0.5255	-0.5255	-0.5255	-0.5255	-0.5255	-0.5255	-0.5255	-0.5255	-0.5255	-0.5255	-0.5255	-0.5255	-0.5255	-0.5255	-0.5255	-0.5255	-0.5255	-0.5255	-0.5255	-0.5255
-0.5255	-0.5255	0.0776721	-0.5255	1.3094	1.03506	0.771902	-0.5255	-0.5255	0.607861	0.150057	1.2332	-0.5255	-0.5255	-0.5255	3.08015	-0.5255	-0.5255	-0.5255	-0.5255	-0.5255	-0.5255	-0.5255	-0.5255	-0.5255	-0.5255	-0.5255	-0.5255	-0.5255	-0.5255	-0.5255	-0.5255	-0.5255	-0.5255	-0.5255	-0.5255	-0.5255	-0.5255	-0.5255	-0.5255	-0.5255	-0.5255	-0.5255	-0.5255	-0.5255	-0.5255	-0.5255	-0.5255	-0.5255	-0.5255
PTPN5
1.49415	0	0	0	0	0	0	0	0	0	0	0	0	0	0	0	0	0	0	0	0	0	0	0	0	0	0	0	0	0	0	0	0	0	0	0	0	0	0	0	-0.931367	-0.429232	0.513445	-0.931367	0	0	0	0	0	0
1.45057	0	0	0	0	0	0	0	0	0	0	0	0	0	0	0	0	0	0	0	0	0	0	1.02722	-0.368131	-0.931367	-0.746889	0.197188	1.00302	-0.175816	1.13323	0.939035	-0.303993	0.932298	1.02455	0.426177	0.311329	0.513565	0.125351	0.534974	0.0318497	-0.160753	0.101266	-0.489008	-0.799617	-0.424261	-0.931367	0	0	0
0	0	0	0	0	0	0	0	0	0	0	0	0	0	0	0	0	0	0	0	-0.394717	-0.931367	-0.10348	0.322699	0.178586	0.380585	-0.0675878	0.0134618	0.202603	0.887244	0.425323	0.122792	-0.204282	0.304689	-0.374492	-0.344876	-0.397099	-0.931367	-0.501121	0.155165	-0.213907	-0.931367	-0.234632	0.339531	-0.27022	-0.931367	0.111426	0.501046	-0.931367	0
0	0	0	0	0	0	0	0	0	0	0	0	0	0	0	0	0	1.24979	-0.257618	-0.931367	0.298945	0.310426	0.362817	0.246373	1.2902	0.585859	-0.840099	1.21973	1.46133	-0.441271	0.0661267	0.422454	1.47874	0.759425	-0.0740785	0.0262853	0.220175	-0.196946	0.417375	-0.133675	-0.288683	0.0431796	-0.141696	0.415663	0.410108	-0.393025	-0.931367	-0.544653	-0.373172	-0.530114
0	0	0	0	0	0	0	0	0	0	0	0	0	0	0	0	0.0865253	0.894449	0.475871	0.238368	1.32133	-0.0141788	0.211979	0.995141	-0.346057	-0.319142	-0.931367	-0.395372	1.06486	-0.931367	0.128489	1.27493	0.102301	-0.254943	0.554534	0.595103	-0.328804	-0.497248	-0.368649	0.437832	-0.276329	0.424347	0.453353	0.46912	0.304274	-0.0341911	-0.172661	-0.0480296	-0.931367	-0.606616
0	0	0	0	0	0	0	0	0	0	0	0	0	0	0.0265923	-0.904886	1.04029	1.20653	-0.722616	-0.670101	1.45719	1.24491	0.628989	-0.532501	-0.403364	0.123102	-0.931367	-0.0483294	-0.931367	-0.379263	-0.931367	-0.14325	-0.244425	-0.174079	-0.931367	1.05743	0.644161	-0.432777	0.0553807	-0.458863	-0.326744	-0.258704	-0.931367	0.186847	-0.743931	0.00154578	-0.889031	-0.827909	-0.931367	-0.931367
-0.642387	0	0	0	0	0	0	0	0	0	0	0	0	0	-0.931367	0.495706	0.920216	-0.522651	0.687759	0.486762	0.0695507	-0.281823	-0.35792	1.10178	-0.931367	-0.931367	-0.931367	-0.18236	-0.931367	-0.931367	0.0585447	-0.931367	-0.931367	-0.931367	-0.470798	-0.931367	-0.931367	-0.931367	-0.931367	-0.931367	0.758245	0.802194	-0.35143	-0.679339	-0.739698	0.185871	-0.414999	-0.427936	0.0527847	-0.448947
-0.931367	0	0	0	0	0	0	0	0	0	0	0	0	0.271754	0.432133	-0.931367	-0.931367	-0.931367	-0.143746	0.244299	-0.70982	-0.931367	-0.853094	-0.384252	-0.505482	-0.566166	-0.562774	-0.108781	-0.931367	-0.931367	-0.683826	-0.931367	-0.931367	-0.931367	-0.605744	-0.931367	-0.931367	-0.931367	-0.931367	-0.931367	-0.931367	-0.931367	-0.307552	-0.865476	-0.931367	-0.722147	-0.769439	-0.611467	-0.931367	-0.931367
1.412	0	0	0	0	0	0	0	0	0	0	0	1.32516	-0.931367	0.680737	1.08748	1.04346	-0.786927	0.248802	-0.63069	-0.431595	-0.412474	-0.826971	-0.310253	-0.931367	-0.931367	-0.931367	0.329935	-0.931367	-0.931367	0.178254	0.842359	0.759598	-0.136766	-0.931367	-0.716564	-0.931367	-0.931367	-0.931367	-0.931367	-0.931367	-0.931367	-0.931367	-0.931367	-0.931367	-0.393601	-0.931367	0.31605	-0.931367	-0.931367
3.9714	0	1.25952	1.50578	1.03125	0	0	0	0	0.287735	-0.000650976	0.595929	-0.931367	0.754292	-0.0544349	-0.323983	0.9568	-0.0591304	-0.36969	2.03241	-0.777018	2.10766	-0.33324	-0.791404	-0.816356	-0.257508	-0.931367	-0.931367	-0.389832	-0.362566	-0.931367	-0.931367	-0.931367	0.629817	0.081499	-0.346355	0.93911	-0.931367	-0.931367	-0.931367	-0.443919	-0.624965	-0.08977	-0.931367	-0.233529	0.587492	-0.352048	-0.931367	-0.114507	-0.931367
5.26065	1.59579	-0.931367	-0.456194	2.80968	2.85537	0.251305	1.19436	0.528028	1.5027	0.718565	1.21286	0.0164936	0.174093	-0.346565	0.581973	0.341557	0.380626	0.34878	1.26612	-0.427588	1.79899	-0.76381	-0.566309	-0.19645	0.739593	0.678953	-0.931367	-0.931367	-0.931367	-0.931367	-0.931367	-0.931367	-0.931367	-0.931367	0.973104	0.415303	0.365328	0.500148	-0.931367	-0.497113	-0.541035	-0.931367	-0.931367	-0.602194	-0.931367	-0.166624	-0.931367	-0.171917	-0.931367
2.8307	0.463879	-0.931367	2.07275	2.67461	2.955	-0.931367	1.20351	-0.931367	-0.931367	-0.931367	-0.0269801	0.540649	0.0111239	-0.4822	0.0680465	0.386677	0.628291	-0.931367	0.491627	1.28994	1.39774	-0.422913	-0.631706	-0.931367	0.867453	-0.301764	-0.31902	-0.931367	-0.931367	-0.931367	-0.931367	1.37797	-0.204753	0.80093	-0.931367	0.76009	0.435452	-0.190455	-0.931367	-0.594458	-0.931367	-0.931367	-0.217544	-0.173313	0.0794035	-0.342082	-0.931367	0.185249	-0.931367
5.13485	-0.931367	3.52829	0.526447	-0.29047	3.07349	-0.152737	-0.750131	-0.039488	1.14523	-0.641608	-0.931367	0.888514	-0.447312	-0.931367	0.264181	0.095608	-0.428495	-0.931367	-0.931367	-0.38051	0.688348	-0.259814	1.06139	0.639257	-0.468296	1.05926	1.22582	1.35082	-0.931367	0.107746	0.300745	-0.00970548	-0.931367	-0.931367	-0.931367	-0.63465	-0.931367	-0.314692	-0.931367	0.208071	-0.53018	-0.931367	1.40288	-0.931367	-0.931367	-0.931367	-0.931367	-0.931367	-0.931367
-0.514904	1.00262	3.65899	-0.23526	1.03733	3.07501	-0.931367	-0.779447	-0.931367	2.35048	1.83581	1.61117	-0.931367	0.763632	-0.157503	1.05397	0.114764	-0.380767	-0.931367	-0.395908	0.694598	-0.419389	0.656656	-0.931367	-0.931367	1.04528	-0.931367	0.318558	0.358821	0.929028	1.49743	-0.931367	-0.931367	-0.931367	-0.931367	-0.931367	-0.660686	-0.931367	0.329734	-0.351293	-0.931367	-0.620275	-0.931367	-0.296644	-0.931367	-0.931367	-0.931367	-0.931367	-0.931367	-0.931367
4.28943	0.47919	0.541053	2.7509	2.9891	3.10449	-0.931367	-0.931367	-0.931367	-0.931367	-0.00312673	1.12595	0.180823	0.317771	-0.38024	-0.118167	0.684155	-0.341893	0.00942838	1.14263	1.1901	-0.931367	-0.314294	1.1336	-0.931367	1.13627	0.667659	0.534531	-0.29012	0.273485	-0.931367	-0.0937968	1.51102	-0.931367	-0.478767	-0.931367	-0.600217	0.349673	0.511344	-0.931367	-0.0266775	-0.931367	1.16594	1.55087	0.613469	-0.931367	-0.931367	-0.931367	-0.931367	-0.931367
0.76272	3.21415	1.91225	2.83718	1.23353	-0.68498	-0.931367	-0.931367	-0.931367	1.90011	2.04266	-0.931367	1.50959	0.154506	-0.37037	0.837203	1.08308	0.834655	0.775939	1.1337	1.25781	1.03394	-0.329547	0.223941	-0.437676	-0.931367	0.453323	0.498131	0.37744	0.256189	0.376165	0.0250705	-0.931367	-0.931367	1.20019	-0.553678	-0.0584573	0.907071	-0.365614	-0.385899	0.9219	0.485766	1.33758	-0.931367	-0.931367	-0.931367	0.758941	-0.931367	-0.553526	-0.931367
2.36446	2.81268	-0.169268	-0.931367	-0.931367	-0.931367	-0.931367	-0.931367	-0.931367	1.99635	-0.686183	-0.931367	0.908869	-0.931367	0.475224	0.849516	0.570984	1.13501	1.06886	0.997371	0.714479	0.625157	0.963446	-0.169109	-0.477044	0.188976	-0.931367	-0.39036	0.187445	0.206404	-0.244435	-0.46626	-0.931367	1.49122	-0.931367	-0.931367	-0.663934	1.32623	-0.931367	1.17801	-0.541645	-0.931367	-0.472458	0.876214	1.41182	-0.931367	-0.931367	0.384771	-0.931367	-0.931367
0.797785	2.06248	2.3898	-0.248234	-0.931367	-0.931367	-0.457989	0.672706	-0.0798534	2.04036	-0.644786	-0.931367	0.791939	0.404546	-0.307364	0.264859	0.959391	0.347835	0.984885	0.60521	1.01872	0.847539	-0.420272	0.258921	-0.0223571	-0.931367	-0.494861	-0.931367	0.198072	-0.298859	0.0396101	-0.477996	-0.126268	1.53342	-0.931367	-0.670003	-0.931367	1.52159	-0.931367	-0.215592	-0.931367	-0.931367	-0.271962	0.730642	-0.931367	-0.931367	-0.931367	-0.359019	-0.0460192	-0.718522
1.79787	0.536774	2.28748	-0.931367	-0.931367	-0.931367	0.577475	0.0179061	1.80826	1.76444	-0.681902	0.645659	0.405622	0.390214	0.422439	0.807212	0.859819	0.495211	-0.931367	0.471427	0.142565	0.231254	0.618158	0.39722	0.30095	-0.191367	-0.388067	-0.46134	0.0815159	0.00455627	-0.0699697	-0.140705	-0.525094	0.625177	1.18333	-0.931367	-0.931367	-0.931367	-0.931367	-0.931367	-0.931367	-0.931367	-0.931367	0.790513	-0.392607	-0.931367	-0.52216	-0.931367	-0.931367	-0.107563
2.02264	2.88203	1.14987	0.0416345	1.39745	-0.931367	1.24898	1.89885	-0.931367	-0.809836	1.15905	1.82883	-0.548302	0.840409	0.877495	0.803272	0.797211	0.601185	0.658436	0.828032	0.426581	0.200673	0.305558	0.113683	-0.369845	-0.0469142	-0.0390467	-0.467618	-0.277468	-0.346312	-0.344755	-0.535954	-0.256281	1.61154	-0.381067	-0.931367	-0.834917	0.0917645	-0.931367	-0.931367	1.22717	-0.931367	-0.931367	0.355212	-0.589859	-0.931367	-0.931367	-0.931367	-0.12689	0.524643
0.925536	2.34349	0.279797	-0.931367	1.51764	-0.931367	-0.541434	-0.931367	-0.931367	-0.931367	-0.753663	-0.308343	0.763479	0.188168	0.240425	0.358134	-0.931367	0.581271	0.016509	0.453927	-0.236295	-0.339805	0.529235	0.10481	-0.125907	-0.465526	-0.187647	-0.312815	-0.294856	-0.465952	0.177806	-0.502617	-0.628586	1.59702	-0.521569	-0.894068	-0.0926231	-0.931367	1.25622	-0.931367	-0.391282	-0.931367	-0.164218	-0.931367	-0.931367	-0.931367	-0.931367	-0.931367	-0.805511	-0.151175
-0.495398	0.918605	2.35403	0.716242	-0.444856	-0.931367	-0.931367	-0.931367	-0.931367	-0.717485	-0.743399	0.245756	-0.335119	0.189024	-0.345599	-0.34295	0.191794	-0.931367	0.337316	0.266387	-0.502871	0.517546	0.290818	-0.297382	-0.245629	-0.116031	-0.638115	-0.399528	-0.540751	-0.443496	-0.931367	-0.931367	-0.62314	-0.931367	-0.931367	-0.387428	-0.931367	-0.931367	0.634911	0.162511	-0.931367	-0.931367	-0.931367	-0.526367	-0.252649	-0.931367	-0.678771	0.134966	-0.0468532	-0.931367
2.60857	2.69969	2.21289	-0.426227	-0.560305	0.540452	-0.456229	-0.523724	0.0202335	-0.531175	0.914181	1.54651	0.488624	0.197818	0.313912	-0.309296	0.197142	0.354344	-0.931367	0.433665	-0.499387	0.308904	-0.284038	-0.56071	-0.658499	-0.305474	-0.245546	-0.289122	-0.931367	-0.931367	-0.542777	-0.931367	-0.752882	-0.931367	1.2781	-0.701672	-0.931367	-0.931367	-0.479113	1.91153	-0.931367	1.29608	-0.931367	-0.536524	0.445437	-0.44941	-0.150163	-0.228726	0.984368	-0.723981
0.64886	0.795619	2.73321	0.927105	2.15664	-0.146506	-0.404884	2.01022	0.955269	-0.0352864	-0.21722	-0.304104	-0.931367	1.10145	1.01196	-0.400914	-0.931367	-0.566528	0.244252	0.239135	-0.220978	0.169784	-0.694268	-0.26265	-0.312726	-0.931367	-0.931367	-0.407541	-0.539182	-0.931367	-0.931367	-0.931367	-0.931367	-0.931367	-0.931367	-0.450574	-0.499287	-0.931367	-0.931367	-0.931367	0.599801	-0.931367	-0.931367	-0.931367	0.877291	-0.931367	-0.931367	0.229385	-0.355477	0.156721
0.908051	2.19591	2.71567	-0.297947	1.69096	2.38674	1.38024	-0.542261	-0.504504	0.278882	0.125687	0.236966	0.758873	-0.931367	-0.351801	-0.279103	-0.530199	-0.340889	-0.226193	0.0985522	-0.569487	-0.0108911	-0.676854	-0.593653	-0.414604	-0.931367	-0.931367	-0.931367	-0.931367	-0.931367	-0.931367	-0.931367	-0.931367	-0.931367	-0.342155	-0.931367	-0.931367	-0.931367	-0.931367	-0.931367	2.01229	-0.931367	-0.238542	-0.931367	1.4818	-0.385188	0.0371447	-0.931367	-0.563631	0.250398
1.80922	2.59458	1.61972	0.0996686	0.418298	0.814466	1.65992	0.369884	-0.408703	0.738195	0.185708	0.453793	0.708759	-0.156938	-0.41344	0.478803	-0.57754	-0.629056	-0.530405	-0.473843	-0.289642	-0.366722	-0.0416817	-0.604115	-0.492741	-0.931367	-0.931367	-0.931367	-0.931367	-0.428996	-0.162965	-0.931367	-0.931367	-0.931367	1.24896	0.0316055	-0.931367	-0.931367	-0.931367	0.983075	1.07892	0.358418	-0.931367	0.125488	-0.0605188	-0.931367	-0.931367	-0.931367	-0.43087	0.177651
1.54781	1.28057	0.168447	2.72796	1.66241	0.837122	0.409558	0.32791	1.87638	1.71977	1.49657	1.8289	0.316003	-0.472134	-0.403916	-0.0900895	-0.595883	-0.64728	-0.165545	-0.931367	0.189355	-0.902051	-0.402882	-0.0715614	-0.931367	-0.931367	-0.931367	-0.931367	-0.931367	-0.472026	-0.376869	-0.647516	-0.931367	-0.931367	-0.307028	-0.931367	-0.931367	-0.931367	-0.931367	0.296918	-0.931367	-0.931367	-0.931367	-0.931367	-0.931367	-0.931367	-0.931367	-0.931367	-0.092988	0.386929
2.0058	0.33776	0.612517	2.61505	1.06867	1.001	2.64771	2.46974	2.48369	2.39532	0.891918	1.46988	0.455667	-0.141143	-0.324685	-0.371548	-0.589386	-0.057891	-0.231932	-0.286702	-0.931367	-0.931367	-0.931367	-0.867988	-0.931367	-0.60393	-0.931367	-0.931367	-0.931367	-0.931367	-0.931367	-0.931367	-0.732579	-0.931367	-0.931367	0.575082	-0.931367	0.0729657	-0.931367	0.734307	1.5058	-0.931367	-0.931367	-0.931367	-0.931367	-0.931367	-0.931367	-0.790267	-0.126916	0.114507
1.40794	-0.564386	1.39365	2.07679	1.42174	0.770847	1.18735	2.65644	1.43132	1.6584	0.647478	-0.181012	0.333231	-0.931367	-0.931367	0.228125	-0.53729	-0.622443	-0.119619	-0.823579	-0.644029	-0.371753	-0.924627	-0.51883	-0.931367	-0.648406	-0.931367	-0.391939	-0.931367	-0.931367	-0.931367	-0.931367	-0.931367	0.0814432	-0.931367	-0.122862	1.50969	-0.931367	-0.931367	-0.931367	-0.931367	-0.931367	0.071577	-0.931367	-0.931367	-0.931367	-0.931367	-0.177185	-0.204401	-0.12588
1.38003	1.62196	1.77353	1.27527	1.95745	2.20276	2.46978	2.00101	2.08341	1.57464	1.15741	0.688198	0.0578123	0.21268	1.18484	0.00274821	0.0770676	-0.0337972	-0.688869	-0.193727	-0.931367	-0.342727	-0.688639	-0.813207	-0.931367	-0.931367	-0.49937	-0.597754	-0.931367	-0.567161	-0.683523	-0.772514	-0.386165	-0.873687	-0.931367	0.299474	-0.931367	-0.931367	-0.931367	1.63658	0.817948	-0.405019	0.237783	-0.931367	-0.931367	-0.931367	-0.931367	-0.367504	-0.931367	-0.361696
1.00529	0.984891	1.30948	1.38967	1.34112	1.53566	1.48468	2.01632	1.49266	2.12335	1.52354	2.90785	-0.378828	1.31033	1.25345	-0.0775757	0.043579	-0.32707	-0.678459	-0.257482	-0.545783	-0.488779	-0.787497	-0.85939	-0.931367	-0.931367	-0.533228	-0.931367	-0.931367	-0.931367	-0.931367	-0.767054	-0.846575	-0.931367	-0.931367	-0.931367	1.32535	-0.931367	0.0249704	0.108536	0.240539	0.305719	0.0953787	-0.931367	-0.931367	-0.931367	-0.931367	-0.931367	0.869901	-0.0182654
0.961147	1.19703	1.09295	0.758323	1.41776	1.45101	0.717234	0.579779	1.62816	1.47438	1.63919	0.952603	-0.931367	-0.931367	-0.589152	1.2334	-0.398302	-0.446602	-0.258001	-0.233131	-0.263277	-0.483212	-0.606346	-0.931367	-0.931367	-0.931367	-0.931367	-0.931367	-0.931367	-0.931367	-0.931367	-0.931367	-0.931367	-0.87519	-0.931367	-0.931367	1.261	-0.249149	-0.931367	0.0319367	0.355954	1.62402	-0.931367	-0.931367	-0.931367	-0.931367	-0.931367	0.661293	0.182879	-0.931367
-0.931367	0.914644	0.441168	0.852996	1.0329	1.56292	1.57145	1.66028	0.595131	1.62985	2.6175	1.6248	0.897924	-0.536147	-0.0580316	1.33998	-0.443081	1.14575	-0.604172	-0.574341	-0.579962	-0.313933	-0.630032	-0.931367	-0.931367	-0.931367	-0.931367	-0.931367	-0.931367	-0.931367	-0.931367	-0.749563	-0.931367	-0.931367	-0.931367	-0.931367	0.362679	-0.931367	0.156161	-0.0889856	-0.0375131	-0.931367	-0.931367	-0.931367	-0.931367	-0.931367	0.808194	0.0547941	-0.931367	-0.931367
0.885567	1.56642	0.770191	1.50255	1.01294	1.11797	1.217	1.47276	0.750455	-0.354724	1.3033	1.18032	0.139619	0.74323	1.25292	1.29521	-0.549573	0.712824	-0.0420585	-0.472314	-0.364295	-0.389813	-0.425906	-0.931367	-0.931367	-0.931367	-0.931367	-0.931367	-0.931367	-0.931367	-0.931367	-0.931367	-0.931367	-0.931367	-0.931367	-0.931367	-0.281681	-0.931367	-0.430872	0.006085	-0.16937	0.657825	-0.931367	-0.931367	-0.931367	-0.931367	-0.045268	0.0814965	-0.589717	-0.931367
1.39018	1.50195	1.60789	0.975302	0.928168	-0.931367	1.15186	1.1931	1.23919	1.86306	2.55856	0.419567	2.60796	2.12192	1.38846	1.08523	-0.366983	-0.480532	-0.139211	-0.108146	-0.598255	-0.351075	-0.468455	-0.931367	-0.931367	-0.931367	-0.931367	-0.931367	-0.931367	-0.931367	-0.931367	-0.931367	-0.931367	-0.931367	-0.931367	-0.931367	0.173197	-0.931367	-0.931367	-0.931367	1.51926	0.2541	-0.931367	-0.931367	-0.931367	0.0986036	0.781706	0.669914	-0.445455	-0.931367
1.4904	1.48577	2.23932	1.56468	0.587945	0.903255	0.611497	1.23023	-0.822632	0.584783	3.79369	2.88882	-0.592051	-0.931367	2.27155	0.980775	1.16642	-0.552479	-0.501591	-0.249915	-0.550131	-0.204041	-0.163124	-0.13095	-0.931367	-0.931367	-0.931367	-0.931367	-0.931367	-0.931367	-0.931367	-0.931367	-0.931367	-0.931367	-0.931367	-0.931367	1.27576	-0.931367	-0.538648	-0.931367	-0.931367	-0.931367	-0.931367	-0.931367	-0.931367	1.8263	-0.475369	-0.0451779	-0.397682	0.0727238
1.23908	0.780089	1.6782	1.33927	1.26153	0.622527	-0.931367	0.340839	1.18975	3.44088	-0.154718	3.73187	2.32105	2.48542	-0.438372	-0.5092	2.10595	2.42402	-0.33535	-0.522787	-0.158834	0.132297	-0.0676544	0.0723929	-0.329572	-0.931367	-0.931367	-0.931367	-0.931367	-0.931367	-0.931367	-0.931367	-0.931367	-0.931367	-0.931367	-0.931367	-0.931367	-0.931367	0.487045	0.127985	-0.276716	-0.571708	-0.931367	-0.931367	-0.931367	-0.525828	-0.154305	0.0264433	-0.5147	0.657079
1.53042	0.233876	1.4325	1.54007	1.62372	1.17574	-0.125211	-0.607974	2.73769	3.4902	-0.344161	0.978588	2.90617	-0.422786	1.6651	2.71479	-0.686626	-0.665918	-0.594908	-0.693523	0.199482	-0.116743	-0.931367	0.147382	0.161004	0.0744643	0.00561115	-0.931367	-0.26992	-0.931367	-0.931367	-0.931367	-0.931367	-0.931367	-0.931367	-0.931367	-0.931367	-0.931367	-0.451434	0.145495	-0.288353	-0.533616	-0.659732	-0.319228	-0.931367	0.485045	0.937598	-0.0405135	-0.931367	-0.340333
1.60637	0.861902	1.01609	1.1133	0.7406	0.885676	-0.367567	-0.202997	-0.931367	0.904465	3.25003	3.24782	0.476183	1.27085	-0.704234	2.81763	-0.829954	-0.555835	0.0461972	0.946415	0.525363	0.245252	0.169742	0.37257	0.156479	0.0243926	-0.244451	-0.931367	-0.931367	-0.931367	-0.931367	-0.931367	-0.931367	-0.931367	-0.931367	-0.931367	-0.931367	-0.931367	0.322053	0.745944	0.178416	-0.931367	0.278758	-0.931367	-0.931367	-0.5945	-0.387564	-0.481849	0.388065	0.900928
1.70448	0.740844	0.536083	-0.0391856	-0.0811571	0.18566	3.30417	-0.492099	-0.486417	0.980583	3.27455	1.1028	1.56333	0.334253	-0.602241	0.988312	0.011117	1.12016	0.851748	-0.476204	-0.134866	0.778658	-0.174335	0.151539	-0.147969	0.399516	0.112713	-0.931367	-0.931367	-0.931367	-0.931367	-0.931367	-0.931367	-0.931367	-0.931367	-0.931367	-0.931367	-0.151813	0.222131	0.290889	0.866342	-0.931367	-0.758121	-0.931367	-0.931367	-0.585269	-0.483373	0.344055	-0.931367	0.404618
1.85341	1.77741	0.918485	1.54701	0.43658	3.33259	2.66489	0.409686	3.28326	3.09381	3.32799	1.90857	1.73219	0.252836	-0.309305	0.0814395	-0.159149	-0.105694	0.830619	1.33867	0.0546302	0.673266	0.970208	0.756667	-0.931367	-0.397618	-0.931367	-0.0731206	-0.931367	-0.931367	-0.931367	-0.931367	-0.931367	-0.931367	-0.931367	-0.931367	-0.931367	-0.931367	-0.34313	-0.931367	0.676854	-0.931367	-0.931367	-0.161155	-0.931367	-0.931367	-0.931367	-0.503466	-0.654672	-0.931367
1.39376	0.526235	0.078554	1.44265	0.21133	3.00173	-0.364723	0.490482	3.06469	2.81641	0.00808707	0.489277	1.58368	0.56531	-0.82498	-0.777736	0.636793	-0.743343	-0.0485959	-0.586431	0.610707	-0.12193	0.745749	0.681835	-0.931367	-0.931367	-0.931367	0.309299	-0.931367	-0.931367	-0.931367	-0.931367	-0.931367	-0.931367	-0.931367	-0.931367	-0.931367	-0.931367	-0.931367	0.151097	-0.931367	-0.538648	-0.155675	-0.931367	-0.642981	-0.37888	0.281367	0.0639197	-0.367608	-0.931367
1.50705	1.94215	-0.0957639	0.532145	2.66419	2.61925	-0.931367	-0.584432	2.17978	0.118575	0.434277	0.317967	0.384915	0.359836	0.333732	-0.237829	0.39062	-0.931367	0.134809	1.40525	1.65006	0.586357	-0.931367	-0.931367	-0.931367	-0.931367	-0.931367	-0.00419458	-0.931367	-0.931367	-0.931367	-0.931367	-0.931367	-0.931367	-0.931367	-0.931367	-0.931367	-0.31472	-0.931367	-0.931367	0.0143604	-0.931367	-0.605811	-0.931367	0.175135	-0.601673	0.555912	-0.475597	0.0148975	0.306143
1.71305	1.88891	1.33092	-0.376339	2.26511	-0.264972	-0.332852	-0.475999	2.55266	0.762202	-0.470879	-0.668225	-0.0539812	0.740075	-0.931367	-0.931367	0.513334	-0.505868	-0.931367	1.55459	-0.101611	-0.931367	0.644771	-0.931367	-0.931367	-0.931367	-0.931367	0.219515	-0.336646	-0.931367	-0.931367	-0.931367	-0.931367	-0.931367	-0.931367	-0.931367	-0.931367	-0.931367	-0.416059	0.581193	0.00395377	-0.29286	-0.931367	-0.931367	-0.0385525	-0.782157	-0.867282	-0.23568	-0.527941	-0.305299
1.4943	-0.393658	-0.289363	1.18432	1.35384	1.94397	1.80086	1.94046	0.182612	1.53995	-0.766689	-0.931367	-0.0365326	0.747479	-0.607282	-0.653111	-0.661683	-0.546471	0.00665842	0.950261	-0.430433	-0.931367	-0.931367	-0.931367	0.083796	1.06452	0.268869	-0.931367	0.16993	-0.931367	-0.931367	-0.931367	-0.931367	-0.931367	-0.931367	-0.931367	-0.931367	-0.0437269	-0.931367	0.137188	-0.658363	-0.0917327	-0.643007	-0.931367	0.0645782	0.265967	0.451361	0.451712	-0.589644	-0.481722
-0.519611	1.1186	1.08173	0.552757	0.604443	2.05499	1.55585	2.0355	-0.38591	2.03122	0.654131	0.430066	-0.931367	-0.931367	-0.576197	-0.629193	-0.486564	-0.615558	1.109	0.834879	-0.380092	-0.931367	-0.931367	-0.480199	1.08025	0.0614971	0.0433358	-0.165828	-0.931367	0.0200473	-0.931367	-0.931367	-0.931367	-0.931367	-0.931367	0.820761	0.152199	-0.0915975	-0.931367	-0.685507	0.221756	0.158706	-0.931367	-0.788643	0.171279	1.05138	-0.931367	-0.75501	0.351388	0.586213
1.79197	-0.254667	0.638126	-0.0922403	0.548112	-0.0671167	0.860865	0.817268	0.405604	0.741857	-0.614317	-0.024329	-0.931367	-0.931367	-0.450553	-0.591197	-0.170244	-0.931367	-0.931367	0.881665	-0.354055	0.114155	0.826789	-0.33311	0.129916	-0.931367	0.250513	-0.931367	-0.931367	-0.931367	-0.931367	-0.931367	-0.931367	-0.931367	-0.931367	0.00145582	-0.568873	-0.931367	0.844414	-0.720807	-0.183326	0.914259	-0.544835	1.04378	-0.286366	1.20829	1.19821	-0.411149	0.26411	1.33557
0.548253	-0.487117	0.308468	0.285564	-0.0482249	1.13018	0.722432	1.07411	1.034	-0.931367	-0.532524	-0.431529	-0.931367	0.565465	-0.403523	-0.931367	-0.0699536	-0.114926	-0.325511	-0.291272	-0.309726	0.367815	0.553614	-0.931367	-0.931367	-0.0812354	-0.931367	0.0770208	-0.931367	-0.931367	-0.931367	-0.931367	-0.931367	0.620408	-0.931367	-0.147074	-0.45105	0.993474	-0.676349	-0.931367	-0.931367	1.38456	1.49105	-0.321792	-0.62068	-0.931367	0.438374	-0.665549	1.08454	-0.343312
-0.931367	1.13309	0.3184	0.382253	0.180704	0.466782	-0.014589	1.00611	0.0134197	-0.46487	0.229397	-0.069868	-0.528579	-0.477236	-0.931367	-0.620188	0.424481	-0.931367	-0.931367	0.294946	1.41066	1.99587	-0.0116402	-0.931367	-0.931367	0.489271	-0.931367	-0.931367	-0.931367	-0.931367	-0.931367	-0.931367	-0.406403	-0.931367	-0.931367	0.259526	-0.332337	1.00299	1.72754	-0.321852	1.75468	1.79758	-0.524855	1.71716	0.921746	1.75822	1.34353	0.897432	-0.68948	1.5453
-0.0889463	-0.931367	1.05053	0.923216	-0.378825	-0.255866	1.17298	0.0286747	-0.500658	0.0704836	0.668777	-0.931367	-0.931367	-0.174961	-0.460541	-0.931367	-0.931367	-0.931367	-0.104261	-0.0415681	-0.701568	0.744293	2.4405	1.33528	0.303939	1.04512	-0.241594	-0.931367	-0.931367	-0.931367	-0.931367	-0.931367	0.132423	-0.674502	-0.894928	0.153706	-0.285629	1.11182	-0.600896	1.90532	1.53241	1.75082	1.17218	1.24198	1.47734	0.155811	2.27797	1.79273	-0.931367	1.78974
-0.170596	1.14911	-0.459409	1.01777	0.939741	-0.931367	-0.288795	-0.578215	0.871031	-0.931367	0.743275	-0.177084	-0.460764	-0.931367	-0.931367	-0.421267	0.171741	-0.188337	-0.172261	-0.931367	-0.463519	-0.931367	2.52285	1.82898	1.3341	0.90749	0.217106	-0.931367	-0.931367	-0.931367	-0.931367	1.25536	-0.931367	-0.440406	-0.216994	-0.171458	0.0039602	-0.0784652	1.21135	2.10451	0.51218	1.80548	0.727155	1.84334	1.86523	2.37734	-0.23601	1.34286	2.34826	2.01743
0.406928	0.112111	1.08655	0.982733	0.140302	0.727283	1.10192	-0.164027	-0.685065	0.790054	-0.372171	0.620833	-0.524734	-0.777849	-0.931367	-0.931367	-0.667413	-0.191874	-0.931367	-0.931367	0.589233	2.4166	-0.209027	0.420415	-0.931367	0.460774	-0.931367	-0.931367	-0.489199	-0.749768	-0.419798	-0.0712295	-0.507691	-0.4187	-0.504384	-0.55683	1.55585	-0.0757049	2.20865	-0.482399	-0.406146	-0.281646	2.22506	1.63343	2.83683	1.46915	1.50645	1.63179	2.18043	1.55008
0.63405	0.118379	-0.348611	0.0811395	-0.237061	0.361697	0.631676	1.00929	0.550624	-0.155174	-0.346315	-0.931367	0.263549	-0.796848	0.425358	-0.931367	0.409827	-0.387898	-0.434188	-0.124192	-0.931367	1.728	-0.931367	-0.114132	-0.323155	-0.477387	-0.931367	0.00578682	-0.659752	-0.931367	0.463873	-0.931367	-0.931367	-0.527899	-0.605427	1.62954	0.378816	0.168818	2.08458	-0.391297	0.193746	2.51284	2.05095	-0.931367	2.92168	-0.196448	2.61959	2.25239	2.11895	-0.418769
0.65767	-0.120841	0.0614236	0.863928	1.21582	-0.806942	-0.316039	0.030905	-0.0727019	-0.589837	-0.308739	-0.931367	-0.273417	-0.0465096	-0.581873	-0.739218	-0.31088	-0.931367	-0.352355	-0.522583	-0.472551	-0.442132	-0.254377	-0.931367	-0.931367	-0.569107	-0.931367	-0.931367	0.39521	-0.931367	-0.931367	-0.931367	-0.931367	-0.931367	-0.62462	1.6378	1.33402	2.24425	-0.233484	1.9834	2.27278	-0.174922	-0.494745	3.11509	2.27357	2.08152	2.04717	0.670946	2.32143	2.40127
0.090613	-0.027073	0.519085	-0.0365214	0.500152	1.08858	-0.796251	0.0570798	-0.0210608	-0.549678	-0.0808464	-0.425131	-0.452891	1.07306	-0.237825	0.317825	-0.809001	-0.411568	-0.754224	0.149034	-0.931367	-0.479381	-0.931367	-0.931367	-0.482874	-0.425331	-0.931367	0.499856	-0.459362	-0.931367	-0.931367	-0.931367	-0.931367	1.49231	0.133146	0.935893	-0.371952	-0.188866	1.8563	2.47451	2.07196	2.66924	1.75634	1.77658	1.14479	2.23664	-0.931367	1.95313	-0.931367	0.468818
0.398069	-0.00723839	0.0183887	0.657254	0.666306	0.59835	0.523981	0.227162	-0.101477	-0.0702874	-0.709562	-0.556174	-0.602838	-0.707744	-0.439999	-0.648885	-0.931367	-0.366197	-0.643173	0.0396343	-0.931367	-0.931367	-0.433909	-0.556424	-0.582469	-0.931367	-0.507145	-0.0943492	-0.931367	-0.931367	-0.617513	-0.619659	0.486724	1.32413	-0.931367	-0.849298	1.43183	1.31934	1.5455	1.82898	-0.245124	0.0311857	-0.471993	-0.931367	1.97716	-0.931367	2.22724	1.66966	0.337994	-0.0964031
0.2627	-0.0466749	1.25834	0.471115	-0.112458	-0.931367	0.106784	-0.016414	0.165581	-0.405947	-0.0833629	0.143321	-0.931367	0.40099	-0.425936	-0.523992	-0.656074	-0.931367	-0.630966	-0.931367	-0.931367	-0.931367	-0.4783	-0.558723	-0.931367	-0.243372	-0.145428	-0.586299	-0.641696	-0.425306	-0.325143	-0.931367	-0.931367	0.77913	0.578229	-0.614742	-0.568236	0.609504	1.8846	0.943312	-0.0647812	-0.931367	1.6739	1.99069	-0.549373	-0.931367	1.63845	-0.219195	-0.931367	1.87239
-0.0772542	0.369093	-0.42823	-0.156706	0.260822	-0.00644339	0.427856	0.306228	0.137877	-0.42842	-0.931367	-0.10503	-0.429772	0.51227	-0.844958	-0.410255	-0.33934	-0.42984	-0.629178	-0.483666	-0.931367	-0.931367	-0.526337	-0.860236	-0.931367	-0.71955	-0.400017	-0.931367	0.975968	-0.931367	-0.931367	-0.426897	-0.931367	-0.408521	0.168891	-0.571484	1.89692	1.48048	1.99602	2.03885	2.09003	1.07579	0.150142	1.61503	-0.516116	-0.931367	-0.169956	1.5445	0.880949	0.725268
1.027	-0.574006	-0.0869954	0.302032	0.0438576	0.274898	0.811383	-0.271847	-0.931367	-0.931367	-0.0561042	-0.581557	-0.268968	-0.285375	0.890314	0.715288	-0.680815	-0.931367	-0.931367	-0.931367	-0.50629	-0.765668	-0.611233	-0.3077	-0.402124	-0.862415	0.214124	-0.931367	-0.362004	0.051347	0.64872	-0.419624	0.865749	0.547279	1.37957	-0.411604	1.66942	0.207397	-0.663404	-0.675546	1.9555	-0.931367	-0.931367	2.00915	0.636479	2.24184	-0.487344	1.89776	-0.931367	-0.146281
0.945853	-0.752973	-0.357	-0.248201	-0.118777	1.4425	-0.356521	0.0222343	-0.931367	-0.607837	-0.492252	-0.314386	-0.931367	-0.524994	-0.845407	-0.342141	-0.830821	0.31756	-0.736406	0.946523	-0.723699	-0.585898	0.112617	-0.279311	0.306271	0.0758604	0.268725	-0.931367	0.472003	1.00612	0.415137	-0.931367	-0.167847	0.793525	1.35601	1.36165	-0.507209	-0.931367	-0.747516	1.21345	1.47656	-0.580795	0.8555	-0.585804	-0.0184528	1.63753	1.89749	1.68586	1.69571	-0.931367
0.879591	0.166927	-0.832668	1.96398	-0.307645	-0.931367	-0.931367	-0.447525	0.00224786	-0.35054	-0.45996	-0.931367	0.0830703	-0.931367	-0.230549	1.62265	-0.219309	-0.0380432	0.733587	0.686838	-0.227543	-0.421702	0.298109	-0.499489	-0.134568	-0.931367	-0.931367	-0.55497	-0.931367	-0.931367	0.231914	1.17234	-0.931367	0.932009	-0.422657	-0.489541	-0.629781	-0.931367	-0.431415	0.632054	-0.436131	0.167907	1.48159	-0.41648	-0.931367	-0.440618	0.862347	2.3022	0.758394	2.15832
0.0148073	-0.260767	-0.556355	-0.931367	0.210183	-0.399878	-0.931367	-0.931367	-0.489427	-0.283241	-0.448134	-0.602681	-0.389001	-0.560585	0.0377659	-0.692919	0.0881872	-0.00522519	-0.357992	-0.104274	1.00018	0.331826	0.969967	-0.000518689	0.41234	-0.561854	-0.931367	0.196974	-0.931367	0.705724	-0.463623	-0.931367	-0.931367	1.36817	0.374177	-0.0657855	-0.133923	-0.174559	-0.0651291	0.611325	-0.265886	1.38204	-0.0178979	1.58009	1.67561	0.975988	-0.375244	2.08569	-0.503588	1.38948
-0.330335	-0.348054	-0.605822	-0.931367	0.439359	-0.931367	-0.931367	-0.931367	-0.31749	-0.283154	-0.931367	-0.497033	-0.753489	-0.552288	-0.931367	-0.496396	-0.86743	-0.296986	1.29488	0.496478	0.618832	0.771926	-0.263807	-0.247679	-0.360276	-0.931367	-0.931367	-0.931367	-0.931367	0.384123	1.11972	0.901305	-0.577456	0.165767	0.445094	-0.931367	-0.931367	-0.862852	0.902986	-0.273964	-0.520716	1.45863	1.18969	-0.653614	-0.608721	1.43637	2.70869	1.44652	-0.354281	2.18809
-0.583697	-0.338095	-0.931367	0.127262	-0.526325	-0.931367	-0.931367	-0.931367	-0.0590785	-0.931367	-0.931367	-0.931367	-0.931367	-0.640728	-0.594198	-0.623915	-0.931367	-0.931367	1.2081	1.29512	1.03734	0.718712	0.43895	0.13231	-0.212475	-0.931367	-0.931367	-0.931367	-0.931367	-0.931367	-0.528123	-0.931367	0.127122	1.08212	2.36237	-0.569188	-0.566987	-0.361377	-0.488821	0.213021	-0.461163	0.947261	1.97436	2.19871	1.85641	1.82373	1.71892	1.68959	1.32283	0.701758
0.565633	-0.516326	-0.931367	1.98817	-0.815732	0.102522	-0.79423	-0.646691	-0.931367	-0.931367	-0.931367	-0.931367	-0.931367	-0.931367	-0.533426	-0.54543	-0.931367	-0.931367	0.138868	0.296857	0.250711	0.203856	1.10228	0.117856	-0.931367	-0.931367	-0.931367	-0.931367	-0.931367	-0.341702	1.15277	1.35277	0.0143382	1.48359	0.942088	-0.249786	0.33701	-0.617604	-0.613329	-0.323485	-0.67912	1.22883	1.40011	1.83572	1.82583	1.89017	0.51482	0.482697	1.86062	0.752787
-0.139155	0.552388	-0.384345	-0.931367	1.45687	0.553402	-0.912969	-0.0464385	-0.931367	-0.931367	-0.931367	-0.931367	-0.931367	-0.745921	-0.540485	-0.518626	-0.931367	-0.931367	1.28899	0.968105	1.13613	1.66942	1.16873	-0.477827	-0.343047	-0.931367	-0.931367	-0.931367	-0.931367	-0.304284	0.906399	1.02035	0.00961535	-0.761377	-0.248755	-0.740503	-0.293558	-0.233301	-0.931367	2.33305	2.01645	1.7724	1.52394	-0.931367	2.12263	1.66432	1.62759	1.65285	1.18418	2.37068
-0.311188	0.428718	0.453877	0.366749	0.346329	0.0817277	-0.931367	-0.0896511	-0.581739	-0.677712	-0.697889	-0.931367	0.7413	-0.931367	-0.502923	-0.527843	-0.806806	-0.931367	1.22688	1.31554	0.584493	0.925957	1.08396	-0.0898023	-0.416225	-0.491636	-0.931367	-0.931367	-0.931367	-0.0818827	2.79181	0.87462	0.0148869	-0.34462	3.27221	-0.431721	-0.569382	-0.16829	-0.646807	1.31266	-0.254732	-0.270088	-0.357933	1.51134	1.66123	-0.931367	-0.494059	-0.931367	1.01704	2.07887
-0.347272	-0.274883	-0.931367	-0.242877	-0.502311	0.897292	1.12585	-0.425356	-0.931367	-0.931367	-0.432779	-0.489655	-0.471173	-0.931367	-0.46397	-0.613849	-0.271679	-0.147559	1.29725	1.25713	0.687306	1.20696	-0.219192	1.10378	-0.284208	-0.41765	-0.931367	-0.931367	-0.931367	-0.931367	0.828627	2.40179	0.624039	-0.626293	0.400261	0.030651	0.42926	0.491159	2.51993	-0.931367	-0.464698	-0.0899308	-0.497164	0.623554	-0.931367	0.671928	1.70342	1.17153	1.70787	2.13961
-0.931367	-0.349484	-0.931367	-0.931367	-0.493604	-0.474442	0.662627	2.32446	1.29631	-0.68786	-0.931367	-0.402787	-0.472137	-0.931367	-0.931367	-0.592684	-0.931367	2.45034	0.75671	0.794181	2.23166	1.15332	1.12899	-0.117878	0.459078	0.614939	-0.332687	-0.931367	0.963596	2.90354	2.50287	0.463677	-0.37547	-0.376413	-0.278319	0.272486	4.17168	0.612428	2.30226	3.55345	3.36577	2.34238	2.25461	2.15636	2.39859	2.54865	2.74365	2.06862	2.13237	3.49481
-0.931367	-0.931367	-0.931367	-0.931367	-0.931367	-0.39438	-0.931367	-0.462676	-0.429182	-0.654204	0.0858898	0.0392571	1.34586	-0.931367	-0.463058	-0.44878	-0.400614	0.698705	1.26649	0.964344	0.737091	0.431446	0.487475	0.57952	0.34892	0.70727	-0.931367	0.514815	0.0255692	0.446275	0.465133	2.94462	-0.26878	-0.237542	-0.238116	-0.3957	-0.340091	0.975289	2.75313	1.63297	3.42304	2.18676	2.80523	2.72956	2.33256	2.13253	3.19314	1.72358	2.30807	2.50298
0.389792	-0.931367	-0.931367	-0.931367	-0.349402	-0.931367	-0.931367	-0.45119	-0.475713	-0.186263	-0.244922	0.373298	3.03906	2.90247	-0.931367	-0.931367	2.68463	0.881785	1.01815	1.03639	1.09022	-0.263305	0.668736	-0.234957	0.189646	-0.45082	-0.613997	0.672788	-0.931367	-0.931367	2.68115	2.35116	-0.249272	-0.278809	-0.371974	0.377338	2.51134	-0.389767	0.205122	0.74525	-0.828269	-0.374975	-0.931367	3.44475	1.61976	0.47868	2.48189	3.50456	2.51898	1.87586
0.481239	-0.931367	-0.931367	-0.931367	-0.931367	-0.931367	-0.423508	-0.931367	-0.931367	-0.20427	-0.173419	-0.931367	0.360921	2.60914	-0.4759	-0.931367	2.23785	1.00121	0.673153	0.636363	1.03618	0.807405	0.47482	0.643569	0.00663438	-0.0107022	-0.931367	-0.931367	1.13178	-0.931367	0.566539	-0.931367	-0.10945	1.74272	-0.178951	-0.167639	4.02881	2.01872	-0.771983	2.67944	0.961152	1.68494	1.10194	1.93823	3.65786	0.789141	2.62442	1.38427	2.34833	1.60786
-0.931367	-0.931367	-0.382872	-0.931367	-0.931367	-0.931367	-0.931367	-0.506568	-0.281526	-0.103028	-0.0180341	-0.325404	0.326692	3.00062	-0.931367	0.0975299	0.988578	0.554337	0.788738	1.09659	0.860044	0.0367443	0.213395	0.230155	0.329691	0.352256	0.327186	-0.931367	-0.154842	1.27106	1.70789	-0.931367	0.429816	-0.931367	3.18717	1.52829	-0.142966	0.182587	1.01961	0.0252417	0.934715	0.551567	3.12889	2.97167	2.71746	3.90048	1.13144	2.19155	2.35272	0.571149
-0.361583	-0.931367	-0.482738	-0.409821	-0.512003	-0.31485	-0.162521	-0.105617	-0.360927	-0.23668	-0.458281	0.4725	-0.100257	0.697167	0.578214	3.06449	0.783589	0.977895	1.42632	0.546645	1.82262	1.13388	0.435899	-0.0959328	-0.107356	-0.33487	0.122788	-0.271296	0.244073	0.541496	1.12447	1.05963	-0.060127	-0.931367	2.09172	-0.619036	-0.491345	-0.472693	0.0848806	-0.911822	-0.252795	-0.00569971	-0.00324588	-0.62074	0.994949	1.87484	3.80699	2.44423	2.13436	1.41349
-0.608404	-0.350662	-0.931367	-0.931367	-0.931367	-0.931367	-0.931367	-0.931367	-0.931367	-0.123921	0.54237	0.322193	2.6184	0.543809	0.463261	0.0181131	0.753427	1.80787	1.17272	0.813528	0.697421	0.146646	-0.268802	-0.533345	-0.294032	-0.447557	-0.931367	-0.137642	-0.931367	0.664567	0.489257	2.34474	0.482089	-0.931367	-0.931367	-0.297295	-0.526748	-0.534878	-0.451363	0.289821	-0.160646	-0.827535	0.0774702	-0.0405677	-0.817828	-0.742728	2.1045	2.05638	2.2137	0.777476
-0.70278	-0.931367	-0.176594	-0.482039	-0.931367	-0.931367	-0.371049	-0.931367	-0.560586	-0.489019	0.417174	-0.931367	3.93817	1.38044	3.39053	3.12506	2.22082	2.09736	1.34067	0.575133	1.99873	0.336691	-0.899083	-0.486682	-0.529359	1.73394	0.012236	-0.663609	-0.931367	-0.931367	0.878742	-0.931367	1.49232	0.552599	0.0619875	-0.931367	-0.931367	-0.931367	-0.931367	1.19251	-0.63722	0.477249	-0.0539963	-0.192767	2.35223	-0.503433	1.43746	0.293905	0.257133	-0.232329
-0.744208	-0.464864	-0.402431	-0.931367	-0.931367	-0.931367	-0.200152	-0.536918	-0.668382	1.98064	3.3139	-0.433998	-0.271081	2.54436	1.72701	-0.141789	4.48552	0.285634	3.53921	-0.25667	-0.107186	-0.142413	-0.329933	-0.381693	1.00748	-0.66297	0.493665	-0.655637	-0.701732	-0.403226	-0.931367	1.23092	1.47784	0.870028	0.669368	0.108523	1.38546	-0.931367	-0.931367	-0.931367	2.0442	2.36197	-0.704856	3.01126	-0.389826	2.50489	2.00985	3.12376	-0.931367	3.12828
-0.931367	-0.931367	-0.931367	-0.335864	0.884119	-0.931367	1.38465	-0.931367	1.28108	2.27138	0.297277	0.537562	2.97726	4.58872	2.46268	3.9603	1.03905	-0.327531	-0.252174	2.94308	2.81608	-0.43257	-0.230132	-0.373392	-0.931367	-0.616688	0.0384732	-0.210796	-0.336931	-0.432934	-0.301014	-0.931367	-0.931367	0.453672	1.08293	1.06593	-0.12676	0.0829943	0.136523	-0.931367	-0.0570992	0.0621975	0.232376	3.46528	3.13816	1.73801	3.13097	2.90585	3.29689	-0.133495
0.147608	0.610561	0.354143	-0.018037	-0.180914	-0.153788	-0.192348	-0.280614	-0.931367	2.47115	1.41174	4.26076	0.253395	0.108098	-0.529601	5.53092	-0.228006	-0.403446	0.423292	0.685097	-0.517687	-0.576287	1.02529	-0.752347	-0.694747	-0.50241	-0.613775	-0.931367	-0.449735	-0.304837	-0.489939	-0.389818	1.41647	1.02434	1.09489	1.28272	1.08506	-0.659819	1.48252	0.303293	1.48805	1.54678	0.555658	1.90531	1.69098	1.18429	0.717748	1.63326	-0.0439273	-0.0713023
SYT1
-0.0451002	0	0	0	0	0	0	0	0	0	0	0	0	0	0	0	0	0	0	0	0	0	0	0	0	0	0	0	0	0	0	0	0	0	0	0	0	0	0	0	0.220074	-0.25843	0.484041	0.59169	0	0	0	0	0	0
-0.317974	0	0	0	0	0	0	0	0	0	0	0	0	0	0	0	0	0	0	0	0	0	0	0.289125	0.171438	-1.06487	-2.16766	-0.310092	-0.618845	-0.0324219	1.29397	1.13838	0.173331	0.234955	-0.0878719	0.0785459	0.0519035	-0.00776689	-0.394532	0.938186	0.684776	0.694698	0.807357	0.596044	0.528712	-0.716598	0.79603	0	0	0
0	0	0	0	0	0	0	0	0	0	0	0	0	0	0	0	0	0	0	0	-0.0787448	0.0896406	0.173361	-0.214876	-0.164934	-0.0761034	0.0321152	0.0019593	0.220531	0.979336	0.586919	0.25109	0.167167	0.677468	0.151759	0.250317	0.271069	0.224455	0.612661	1.02084	0.678573	-0.245365	0.81927	0.113526	0.829511	0.51741	0.419921	0.549129	-0.549238	0
0	0	0	0	0	0	0	0	0	0	0	0	0	0	0	0	0	-0.122607	-0.09888	-0.16456	-0.249671	-0.17663	-0.487942	-0.160352	1.22908	1.66261	1.59681	1.44376	1.65282	0.212112	0.352664	0.811103	1.94156	1.08959	0.684872	0.470328	0.922441	0.64691	1.05755	0.680483	0.743036	-0.00897226	0.868353	0.199674	0.187848	0.83239	-0.606002	-0.961619	-0.463907	0.633151
0	0	0	0	0	0	0	0	0	0	0	0	0	0	0	0	-0.239025	0.0655731	-0.460935	-0.305573	0.0698656	0.142239	-0.557688	0.209233	0.887456	0.685625	1.25553	0.563862	1.60664	1.37939	0.84865	1.4524	0.422539	0.117109	1.09785	0.35048	0.599029	0.340324	0.529191	0.20127	0.612531	0.671839	0.706389	0.731763	0.0857254	0.217153	0.85711	0.967247	-0.746741	0.319763
0	0	0	0	0	0	0	0	0	0	0	0	0	0	-0.399134	-0.144967	0.0745774	0.0541221	-0.0797337	-0.0672229	0.0242105	1.41207	1.65751	1.13222	0.869351	2.08504	0.953148	0.815319	0.533761	1.40206	1.03133	0.674556	0.681782	0.810478	1.10982	1.58724	1.57877	0.338553	0.868282	0.445463	0.456578	1.54542	0.814289	0.808542	0.786943	0.973458	0.935999	0.839527	-0.892323	-0.934476
2.04051	0	0	0	0	0	0	0	0	0	0	0	0	0	-0.98813	-0.0593014	0.0671891	0.0223497	-0.557418	-0.431341	1.23876	0.950504	0.946449	0.931233	1.15382	0.946851	0.93697	0.716384	1.01693	0.989299	1.64406	1.0393	1.23985	1.24835	1.50077	1.50337	1.12364	1.11298	0.725875	1.14224	1.53366	1.03983	0.678481	1.27568	1.46103	0.463389	0.628071	0.646401	0.039968	-0.445623
0.0907889	0	0	0	0	0	0	0	0	0	0	0	0	-0.269508	-1.57414	-0.368708	0.0934295	-0.259299	-0.569587	0.973388	1.0371	1.19813	1.02357	0.975003	0.780503	0.333327	1.18367	0.769743	0.519789	1.16615	0.885786	0.946071	1.38298	1.26427	0.436369	1.20811	0.894959	0.921652	0.93037	1.47876	1.62235	0.819326	0.699246	1.83881	1.62866	0.524079	0.526214	0.645243	-1.09746	-1.12797
1.06287	0	0	0	0	0	0	0	0	0	0	0	-0.0886706	-0.241696	-0.593347	-1.0957	-1.14865	-0.0874349	-0.201917	1.027	1.59757	0.946205	1.04089	1.61128	0.934683	1.02872	1.04351	1.16742	1.04734	1.02166	1.36296	1.73652	1.74902	1.22694	0.34339	0.369609	0.925394	1.2317	1.22994	0.867789	1.25231	1.17375	1.23911	0.216361	0.151429	1.43381	0.524272	0.720138	-1.07917	-0.664625
2.26541	0	-0.186148	-0.683907	-1.04427	0	0	0	0	-0.38294	-0.410607	-0.275255	-1.37072	-0.75026	-1.70798	-1.3067	-1.23858	-0.499119	-0.696965	1.11894	1.04554	1.1502	1.09126	1.07201	1.04466	1.16262	0.976645	0.981735	0.684555	0.450122	0.83033	0.917502	1.31053	1.75966	0.386014	-0.208313	1.62219	0.504384	1.06179	1.24545	1.41608	1.0475	0.922545	1.23032	0.789667	1.44409	0.581446	-0.444653	0.118953	-1.00081
2.59642	-0.238786	0.18863	0.200702	0.836716	0.409771	-0.175536	-0.29022	-0.0889232	-0.333014	0.3677	-0.413633	-0.0306658	-1.73227	-2.1843	-1.51637	-1.92757	-1.83787	-0.136099	0.994795	1.07368	1.11296	1.0606	1.00051	0.905029	1.71749	1.54794	0.239814	0.973062	0.922684	0.9566	1.14591	0.398276	1.24355	0.557383	0.541817	0.873202	0.815539	1.55885	1.29158	0.649227	0.917387	1.43758	0.966097	1.54729	0.547192	0.0215247	-0.461892	0.121725	-0.555312
1.80416	0.139707	0.219889	1.45449	1.39528	0.524457	0.222192	0.382072	0.239663	0.223658	0.360313	-0.113612	-0.677575	-1.36062	-0.997286	-1.96498	-2.03146	-0.588763	0.185112	-0.606908	0.815171	0.974537	1.43957	0.950109	0.956446	1.77564	1.15569	0.329828	1.01053	1.02094	1.1724	1.05093	1.82038	0.242333	1.85644	0.874544	1.67607	1.16247	-0.0427544	1.29645	0.60782	1.00544	1.55433	1.43823	0.97651	0.742325	-0.117555	-0.570955	0.850835	-0.188681
2.28524	0.223135	1.90143	-0.497019	-0.257658	0.582013	0.180933	0.157012	0.199553	-0.121443	0.340986	0.399519	-0.59299	-1.01043	-0.952951	-1.76265	-0.294955	0.361054	0.350007	0.252219	-0.887372	1.71034	1.14453	0.210562	-0.456949	-0.700963	0.282343	0.390689	2.05954	0.999269	-0.238549	-0.0943088	-0.306344	1.23602	1.31668	1.22507	1.0202	-0.140104	-0.164291	1.46775	1.11819	1.16917	0.819239	1.30413	0.371175	0.36233	0.767879	0.187266	0.429296	0.625613
0.222692	-0.292367	1.87637	-0.335235	0.984872	1.00681	0.361581	0.163405	0.391651	0.365361	-0.0643251	-0.185837	0.405316	-1.14766	-1.33834	-1.1891	-0.283563	0.399939	0.321047	0.264325	0.226793	-0.597467	0.175852	0.234931	0.258066	-0.760461	-0.104594	0.53036	0.555936	0.170179	1.20935	0.836723	0.934148	1.26703	0.88207	1.29241	1.08935	0.0077656	0.231155	1.29571	0.837555	0.11695	0.956747	0.33971	0.476687	0.363934	0.400417	0.476543	1.00823	0.824975
1.57667	-0.661123	-0.709618	1.75193	1.34093	0.943814	0.599654	0.450072	0.676236	0.651584	0.505503	-0.42811	-1.08164	-1.54548	-1.48542	-1.51121	-1.81791	-0.0643065	-0.218032	-1.44007	-1.41047	0.148054	-1.07161	-1.73658	0.269559	-1.45067	-1.2061	-1.13907	0.560535	0.603845	0.0348978	-0.288953	0.890689	1.20216	-0.831109	0.130778	1.15776	1.16874	0.241682	1.57962	-0.278063	1.50645	1.43084	1.85673	1.25842	0.409011	0.140158	0.528186	0.176753	0.717015
0.164096	1.8398	1.31884	1.42692	0.487928	0.0186199	0.586793	0.555759	0.586288	0.0577899	0.352744	0.64587	-0.057581	-0.863654	-1.3853	-1.76647	-1.99247	-1.75048	-1.9198	-2.26622	-2.33573	-2.25908	-1.03095	-1.48768	-0.208523	0.0515818	-0.737791	-0.962327	-0.882916	-0.414487	0.742922	-0.122355	-0.0357559	1.21122	0.824099	-1.14499	-0.653931	0.340376	-0.301745	1.28269	0.644955	1.36685	1.46674	0.768834	0.371693	0.396897	1.31726	0.864135	0.797706	0.977235
1.48928	1.36798	0.409578	0.3737	0.338124	0.557592	0.469598	0.566449	0.812922	0.506393	0.634364	0.743399	-0.843091	-1.53676	-1.19081	-1.08041	-1.76296	-1.47123	-1.92008	-2.26787	-1.37902	-1.28378	-2.08289	-1.23643	0.438207	-0.590029	-0.0336252	0.489343	0.479063	-0.451721	0.729121	-0.480754	0.0850733	0.578834	1.84913	-0.021035	-1.47997	0.895147	0.541659	1.49003	1.1587	1.83656	-0.382405	1.03336	1.65681	1.00451	0.98965	0.926806	1.33109	1.14169
0.78483	0.857803	0.74809	0.0653528	0.633996	0.802607	0.186896	0.78838	0.458656	1.14509	0.619173	0.624409	-1.07497	-0.204982	-1.65238	-1.55646	-1.73999	-1.62143	-1.61326	-1.15024	-1.79252	-1.58904	-1.22979	-1.86073	-1.33219	0.290242	0.430968	0.132185	-0.532461	-0.6574	0.50423	-0.32258	0.827435	0.696814	0.461158	-1.39868	1.40414	1.18978	1.20301	-0.30681	1.12599	1.23105	-0.346533	0.832391	0.812153	0.847478	1.24346	1.28574	0.745983	1.48742
1.04969	0.731474	1.4349	0.673019	0.882211	0.921987	0.751998	0.565687	0.988681	0.966866	0.781049	0.235512	0.00745715	0.0398051	-0.159543	-1.24282	-1.27642	-1.70777	-1.62566	-1.61754	-1.84215	-1.8722	-1.33162	-1.98969	-1.61053	-1.09177	-0.411694	-0.315215	-0.473548	0.0521305	-0.266562	0.505752	0.352714	2.0412	0.350918	0.737019	2.27174	2.24643	0.792414	0.98311	2.26732	2.06603	1.9942	1.02786	1.01346	0.83589	1.21806	1.21589	1.60996	-0.62339
1.08525	1.24808	1.04563	0.948486	1.13878	1.0704	1.06605	1.26107	1.21437	1.15351	1.15565	1.16514	-2.07947	0.353627	0.125043	-0.924128	-1.15869	-1.27611	-1.36511	-1.47847	-2.02754	-1.86652	-1.01311	-1.8225	-1.57978	-0.995433	-1.03564	-0.325983	-0.637186	-0.377264	0.634284	-0.125469	0.73357	0.468818	1.15132	1.96331	0.689559	1.95358	0.841361	-0.21428	0.720957	2.03369	1.97483	-0.156601	0.931308	1.21434	1.02809	1.29378	-0.0626078	1.32328
0.758371	1.17946	1.08145	0.837325	1.22854	1.17652	1.09385	0.583603	0.938542	0.66034	1.11608	-0.628472	-0.841296	0.377659	0.575334	-0.333394	-1.44013	-0.993653	-1.32921	-1.30137	-1.69402	-1.65841	-1.38947	-1.50094	-1.72327	-0.766679	-0.847963	-0.684037	-0.508805	-0.468669	-0.136597	0.107396	0.0504297	0.456249	2.02444	0.602522	0.463835	1.8502	1.41191	-0.505803	-0.0883432	1.4599	1.33758	0.860499	1.42231	0.898126	1.05338	1.01979	-0.86949	0.70063
0.819847	0.731026	1.71781	0.0125677	1.07662	0.729612	0.76524	0.819283	1.09455	1.30151	0.942552	0.452842	-0.214218	0.399559	-0.320839	-0.297575	-0.353229	-1.75803	-0.36405	-1.05226	-1.61798	-1.07245	-0.884272	-0.591634	-0.822757	-1.31696	-0.229269	-0.255048	-0.25805	-0.0749572	0.279403	0.251593	0.059766	0.056968	2.1575	1.1091	1.3594	2.32174	1.62116	-0.292182	1.35343	2.11987	2.08053	1.93296	-0.332788	-1.48816	1.27267	1.21384	0.898418	0.604865
1.98594	1.93231	1.67781	1.09464	1.33465	0.0977132	1.21998	1.27737	-0.0699762	0.831873	1.25012	1.29567	-1.35982	-1.50617	-2.02581	-1.88026	-0.173675	-0.303631	-1.69793	-0.560024	-1.54861	-0.827597	-0.627251	-0.664619	-1.35483	-0.959853	-0.846609	-0.432827	-0.0382258	0.027665	0.0538829	0.229002	0.458426	0.261822	1.72682	0.819039	2.11005	2.13726	1.05714	1.23517	0.603933	0.776778	2.15681	-1.03771	1.35783	1.85158	1.28912	0.474468	1.0301	1.37095
1.44551	1.58662	1.98319	1.866	1.9545	1.55013	1.25872	1.28343	1.46844	1.34275	1.36765	0.29618	-0.702082	-1.20542	-1.73559	0.0807276	-1.36934	-0.722471	-0.331143	-0.456525	-1.19611	-0.655908	0.0971275	-1.22523	-1.07043	-0.945373	-0.975175	-0.663292	-0.101579	0.172782	0.258212	0.311506	0.240681	-0.0140621	2.30926	-1.58448	2.25737	2.36985	2.21231	2.18779	0.204488	0.403586	2.13976	2.0959	1.42093	1.80493	2.20798	0.440818	0.68327	0.955287
-0.0717752	2.15759	1.95889	1.24421	2.16556	2.11526	2.03459	0.926824	0.893398	1.48348	1.45071	-1.36293	-1.27552	-0.514288	0.206302	-1.77109	-0.209409	-0.378958	-0.283196	-0.400866	0.0763224	-0.612671	-0.15645	-0.301372	-0.590336	-1.00479	-0.202711	-0.81186	0.101403	0.270548	0.314117	0.393943	-0.210679	-0.109415	2.26787	2.29061	2.2792	2.27401	2.16775	2.37261	1.05829	0.985616	-0.394707	2.24049	0.8459	1.74387	-0.0223952	0.185504	0.993321	1.04216
2.05122	2.13701	2.03577	0.956965	1.56589	1.86384	2.2201	1.5196	0.791392	1.65989	1.38719	1.42722	1.07277	0.469135	0.133942	-2.02655	-0.32097	-0.480452	-0.610495	-0.558368	0.0457823	0.0328252	-0.547858	-0.29388	-0.514375	-0.901253	-0.62383	0.173844	-0.354237	-0.167972	-0.203186	-0.025541	-0.0687044	-0.222335	0.661509	1.1914	2.2452	2.39014	2.18478	1.31893	1.54469	0.152551	1.02669	0.126221	-0.14642	-1.19274	-1.94442	-1.85289	0.702332	0.94563
-0.214263	1.69164	1.00122	2.43384	-0.533988	1.62304	1.46478	1.4157	1.87607	1.72623	1.54582	1.67781	0.427601	0.244079	0.128681	-0.165029	-0.397291	-0.538882	0.212961	0.445201	-0.772971	-0.138153	-0.0251597	-0.556654	-1.17989	-0.879781	-0.573043	0.177722	0.275037	-0.0551346	0.06928	0.572272	0.656887	-0.190356	0.718315	2.20698	2.27911	2.28441	2.33841	1.32305	2.27777	2.27124	1.05579	0.911943	0.942105	-2.26164	-2.13705	-0.64199	1.41756	0.985454
1.45746	1.05506	1.17504	2.27902	1.66402	1.63137	2.26518	2.10373	2.15565	1.83631	1.08064	1.36761	0.293573	-0.068715	0.176692	-0.0411557	-0.413655	0.290744	0.190169	0.297604	0.0231106	0.0214554	0.220734	-0.130364	-0.978699	-1.1602	-0.384866	0.123964	0.290511	0.373942	0.395568	0.670592	1.00818	-0.0116361	0.127118	0.384213	2.40114	1.99163	2.24867	1.4788	1.07469	2.44982	1.35687	1.10448	1.12449	-0.614785	-0.0365199	1.42778	1.33108	0.40991
0.992973	0.684148	1.75316	1.65533	1.58078	0.660656	1.60251	2.42858	1.4472	1.42647	1.0388	0.198183	0.46005	-0.198524	-0.386101	-0.00514337	0.215058	0.0949865	-0.277817	-0.105199	0.0315231	0.0186928	-0.151193	-0.287992	-0.0507198	-0.773809	0.126562	-0.809169	-0.0282514	0.40493	0.455113	0.667357	0.640656	0.077981	0.921485	1.12265	1.10367	2.45746	2.2688	2.35154	2.3399	2.35975	0.684547	-0.406642	0.503359	-1.70164	-1.94772	0.527392	1.15066	0.807362
0.904235	1.04765	1.31448	1.38812	1.63411	1.79309	2.19066	1.3283	1.37889	1.31451	0.933411	0.915951	0.219012	-0.14423	0.095805	0.173541	-0.015511	-0.229618	-0.617905	0.0869269	-1.13827	-0.00631719	-0.832424	-0.108657	-0.299782	-0.118059	-0.874293	-0.231169	0.342153	0.22826	0.644048	0.884867	0.422527	1.2126	-0.516767	1.08173	2.27684	2.29071	2.34551	1.01756	1.41624	1.88108	0.589033	-0.402442	-1.63893	-0.354452	-1.69301	1.21966	-1.10469	0.588216
0.426915	0.338562	0.485179	1.39682	1.38642	0.702805	1.54394	1.52487	1.33469	1.61455	0.80752	-0.930025	0.487716	0.044254	0.119983	-0.0823865	-0.196722	-0.0900812	-0.803075	-0.422704	-0.104455	-0.644421	-0.1009	-0.129092	-0.132081	-0.100388	-0.673249	-0.247944	0.0647031	0.207099	0.47152	0.938289	1.16757	0.870956	-0.0131908	-0.84315	1.1265	2.34632	1.24774	2.03704	1.13771	1.12017	1.12519	-0.595812	-0.715264	-0.77776	0.981329	2.54108	0.777939	2.14849
-0.372544	0.288853	0.200144	0.766709	1.40226	0.843526	0.571201	0.921568	0.777632	0.783702	-0.155199	-0.247882	0.0446943	-0.116104	-0.474886	-0.183722	-0.0616488	-0.18959	-0.0377434	-0.513217	0.0198007	-0.697732	-0.713122	-0.879378	-0.132866	-0.333719	0.17825	0.170924	0.192107	0.404579	0.542353	0.713391	0.982169	1.22047	1.11432	-0.455818	1.12611	1.23437	2.34734	1.1071	1.24223	1.34665	-0.768813	-0.674993	-0.753172	-0.749769	1.25432	0.791461	0.957543	1.0753
0.963171	-0.46752	0.912035	-0.0775241	0.216165	0.769277	0.54352	0.752602	0.868382	0.531003	-0.679132	0.52987	0.0553487	-0.0611819	-0.261669	0.0663423	-0.288781	-0.390713	-0.254625	-0.106896	-0.105752	-0.0324265	-0.0475851	-0.22749	-0.712496	0.117875	-0.531629	0.0311893	-0.188895	0.393456	0.437391	0.888332	0.103061	0.594389	-0.0338902	0.114636	0.618321	2.46091	-0.564022	1.26297	0.978464	2.50559	-0.476971	-0.953879	1.18991	-1.23521	1.15715	0.823132	1.3855	1.23511
-0.0733816	0.985097	-0.341705	0.902012	0.243404	-0.160856	-0.0449471	1.37222	0.0183396	-0.635712	0.624571	-0.234405	0.223145	-0.29616	-0.184555	-0.339885	-0.244297	0.206049	-0.0359718	-0.67903	-0.352283	-0.384665	-0.218353	-0.826486	0.0710306	-0.583373	-0.474756	-0.527265	0.273981	0.329753	0.222294	0.535414	0.757812	0.910359	0.894581	-0.335738	0.551487	2.40727	-1.37151	1.15494	1.39702	0.665803	0.521172	-0.82389	0.672826	-0.153545	1.28609	1.25405	2.39317	-1.64161
1.20846	1.32138	0.982313	0.00485017	-0.277625	-0.520096	-0.326198	-0.241946	0.102126	-0.274604	0.818871	0.862671	0.803355	0.781771	-0.0392321	-0.200512	-0.371424	-0.365816	-0.310514	-0.183272	-0.306193	-0.136341	-0.260234	-0.289201	-0.783403	-0.607665	-0.575631	-0.364185	0.28995	0.297235	0.134915	0.495407	0.416692	-0.0357776	0.497868	0.199383	0.593336	2.37014	2.48394	2.49533	1.3008	0.950235	-0.471463	-0.799152	1.0931	0.459805	0.705509	0.835378	1.03133	-1.44383
1.6666	1.45169	0.535865	1.06292	-1.13576	-0.773901	-0.557245	-0.25232	-0.549248	-0.0451997	1.14786	0.245396	0.423223	-0.811058	0.804887	-0.250697	-0.199653	-0.274415	-0.468291	-0.0722758	-0.376363	-0.0353549	0.246562	0.1453	-0.258767	-0.221004	-0.0918645	-0.211463	0.0411736	0.167433	0.179126	0.0753859	-0.0412082	-0.00447269	0.0308698	-0.696072	0.881616	2.43494	2.3787	2.50858	2.4396	2.43591	1.07412	1.07288	-0.614635	0.979588	-0.754506	0.22397	1.13862	-0.69453
0.795285	-0.304131	1.11899	0.967504	-1.03648	-1.22064	-1.20551	-0.706682	-0.0068979	1.21078	-0.767673	1.20774	0.843511	0.841014	-0.327264	-0.780204	-0.26751	-0.438365	-0.490439	-0.441926	-0.0666469	0.0493205	-0.352739	0.197928	0.0328723	-1.0141	-0.0660625	-0.546486	-0.219598	-0.176168	0.0554379	0.131852	0.138096	0.28763	0.0100747	0.237688	-0.97868	1.09145	1.95965	1.06257	1.73096	2.43986	1.05914	-0.493104	-0.630898	0.513385	-0.6247	0.59568	1.17529	0.420806
1.37188	-0.965185	1.27919	1.33081	1.04393	0.30827	-1.18896	-0.961988	1.18396	0.935331	0.57508	0.0136032	1.10881	-0.774205	-0.124319	-0.118946	0.209712	0.214242	0.19539	-0.857238	0.100167	0.0115392	-1.10061	-0.212754	0.192788	0.141794	0.184738	-0.445396	0.256511	-0.0961613	-0.0281126	-0.0778758	0.0447902	-0.129845	-0.332115	-0.448563	-0.924029	0.788616	-0.0121162	0.88385	1.20565	2.42246	1.06812	0.391674	-1.38281	0.831791	0.427808	0.545135	-1.16661	-1.01824
1.8722	-0.927834	-1.07391	-1.06909	-1.05051	-0.959833	-1.72584	1.14553	0.588956	1.18605	1.23919	1.13124	-0.169814	-0.239283	0.230087	-0.118392	0.00679267	0.275523	-0.043529	0.614844	0.220977	0.198406	-0.249706	0.222169	-0.114607	0.297821	-0.128394	-0.440261	-0.531646	-0.350565	-0.425804	-0.209789	-0.0334253	-0.05997	-0.419758	-0.114255	-1.01493	1.10464	0.913456	0.441457	0.946651	1.76398	0.700602	-0.994204	-1.48335	0.87865	0.225672	1.87703	-0.553731	0.427438
1.45613	0.347758	-0.917584	-1.18363	-1.33689	-1.52149	1.18314	0.79922	0.962753	0.0257854	1.27322	0.101909	0.188137	0.892053	-0.0291561	0.569112	-0.480751	0.617113	0.780818	0.24379	-0.449281	0.30612	-0.274688	-0.0328668	-0.206472	0.356124	0.293239	-0.704146	-0.557152	-0.344823	-0.195318	-0.465492	-0.397038	-0.606537	-0.21949	-0.723869	-1.23581	0.988722	1.02213	0.871918	0.392409	2.01081	0.86692	-1.31006	-1.3893	-0.967278	2.119	1.97991	-1.68741	0.470839
1.52202	1.21135	0.743403	1.21285	-1.12827	1.609	1.45951	1.26904	1.37196	1.04371	1.31939	0.196676	0.620647	0.941601	-0.148307	0.76955	-0.116471	-0.103639	0.530906	0.413659	-0.3222	0.352212	0.489472	-0.0464876	-0.783465	-0.170298	-0.935568	0.132747	-0.757812	-0.272238	-0.291615	-0.0275756	-0.305714	-0.605191	-0.715832	-0.261482	-0.825327	0.0881899	2.15178	1.80519	0.560173	1.01679	-1.61569	0.566169	-1.75616	-1.9702	0.770581	1.33978	0.588553	-1.84234
1.35008	0.194561	-0.518182	1.22145	-0.642923	1.72221	0.790865	1.23025	1.48924	0.914564	-0.948388	-0.331423	0.70173	0.859533	0.212658	0.135594	0.0633234	0.127759	-0.0991897	-0.287273	0.0272291	-0.40265	-0.00703907	0.401768	-0.781112	-0.876932	-0.920587	0.564986	-0.962456	-0.386058	-0.420501	-0.423617	-0.201587	-0.832998	-0.822975	-0.68487	-0.850828	-1.53044	1.84279	2.09246	1.39014	1.09192	-0.082328	-1.96267	-1.72911	-0.851602	0.810928	1.79568	0.218134	0.435861
1.26999	1.24387	-0.361106	-0.226139	1.59713	1.56194	0.553096	-0.764427	1.48279	-1.3967	-0.0421168	1.01789	0.965291	0.94446	-0.170196	-0.24471	0.453561	0.1659	0.255101	0.228164	0.479639	-0.0798364	-0.633643	-0.0275386	-0.754674	-0.65712	0.226569	-0.373367	-0.669987	-0.745391	-1.06126	-0.586953	-0.337549	-0.445735	-0.923894	-0.963105	-1.11611	1.4762	1.41415	1.3533	0.440752	0.761962	-1.6946	-2.2922	0.778409	1.05787	0.698335	1.10714	0.419372	0.123132
1.23372	1.235	1.07461	-0.536847	1.51247	1.05893	0.744468	0.663262	1.44804	0.00896244	1.38673	-0.0514694	1.1513	0.856588	0.214461	0.18497	-0.103646	-0.34802	0.18509	0.493792	-1.03084	-0.389154	-0.0866011	-0.614064	-0.07449	-0.65536	-0.768092	-0.18958	-0.535642	-0.660628	-1.26729	-0.926344	-0.608586	-0.961623	-0.410452	-1.32257	-1.96901	1.39111	0.791799	0.905248	1.3366	-1.03299	-2.30715	-2.41079	-0.657293	-2.31293	-2.44012	0.799258	0.868249	1.24641
1.52921	0.477283	0.414666	-0.0898524	1.37965	1.31715	1.83942	1.82882	-1.48256	0.764067	1.15636	0.29179	1.15856	0.943747	-0.300934	0.456846	0.31065	0.174215	0.658324	0.525732	-1.08114	-0.26969	0.172296	-0.160198	-0.387691	-0.0527536	-0.21884	-0.722652	-0.409618	-0.727336	-1.32096	-0.725347	-0.584755	-0.830938	-1.43338	-1.42103	1.59177	0.5744	1.53182	1.84977	0.375167	0.514616	0.891788	-2.53588	0.829733	0.869851	-0.0174318	0.995519	1.15653	1.07719
0.571035	-0.367632	-0.920459	1.23186	0.19647	1.49416	1.62191	1.39268	-1.27483	-0.14587	-0.605487	-0.535713	0.518579	0.460579	0.0843708	0.457255	-0.369527	0.302244	0.600405	0.176837	-1.20378	-0.0853252	0.562397	-0.349813	-0.639445	-0.400657	-0.37242	-0.453522	-0.620831	-0.701143	-0.604545	-1.85304	-0.663967	-0.871482	-2.04224	0.826753	0.533325	1.76005	1.63309	0.128622	-1.85155	-1.83208	0.723213	-2.32262	-0.411816	0.330615	-2.53588	-2.27237	-0.216481	0.164797
1.47466	0.0855131	-0.0688283	1.589	1.15983	0.290703	0.940339	-1.28288	0.167817	1.05769	0.108173	-0.383496	0.603794	0.554295	-0.388666	0.483226	0.454019	0.469896	0.717248	0.65603	-1.68068	-0.156058	-0.0647002	-0.297554	-0.473493	-0.43041	-0.0030778	-0.668016	-0.159856	-0.582186	0.262091	-0.392456	-0.651283	-0.688736	-2.22714	0.591125	1.13335	1.37716	-0.646878	-2.53588	0.461095	-1.38838	0.768597	0.466422	-1.57211	0.833629	0.959116	-1.75856	-0.366792	0.856114
1.25173	0.542446	-0.265418	1.1828	1.62467	1.60621	0.704074	1.00661	-0.121343	0.718432	0.446043	-0.369689	0.113616	0.915219	-0.424069	0.41077	-0.0708158	-0.0273786	0.427214	0.37653	-1.17905	-0.96881	-0.205622	0.882674	0.498686	-0.596608	0.586863	-0.636864	-0.497812	-0.453972	0.200853	-0.310491	-1.95188	-0.86142	1.76272	0.744638	1.10384	-1.3244	-2.53588	-2.32979	-2.53588	-0.248858	-0.189974	-2.53588	-2.53588	-2.53588	-1.41599	-2.13869	0.841609	-1.6572
0.262477	1.32911	0.0159226	-0.000867182	-0.377041	1.04101	0.26199	0.0778595	1.05184	-0.198321	-0.57561	-0.46418	0.686894	-0.682246	0.17304	0.350302	0.206823	0.834461	0.78516	0.179978	0.0915397	0.396021	0.420838	-0.0617543	-0.331267	-0.0169302	0.67585	-0.355375	-0.92431	0.0850785	-0.559751	-0.368552	-1.80156	1.90856	1.47463	0.515615	-2.53588	-1.77317	-1.5051	-2.53588	-0.723333	-0.690242	0.225316	-0.380458	-1.58033	-0.880302	-0.0434483	0.560446	1.2678	-0.638532
0.620014	1.28445	-0.123313	-0.0951835	0.7772	0.581154	0.877503	-0.0777299	0.75435	-0.765185	-0.795011	0.175448	0.333325	-0.666445	-0.600457	0.695484	0.792697	0.746993	0.540341	0.579936	-0.113797	0.21774	0.744988	-0.147626	-0.102081	-0.455544	-0.36186	0.605602	0.535873	-0.807765	-0.524848	1.00209	0.860545	1.2979	-1.00802	-1.72792	-1.83563	-1.74467	-2.14119	-0.981876	-2.26762	-0.763693	-0.26174	-0.246334	-0.297067	0.750974	-0.407808	-1.03209	-2.53588	-0.701609
-0.0987114	-0.186641	0.0867004	-0.109746	-0.151653	-0.0131313	0.298606	1.24723	-0.899027	0.65434	0.946591	-0.870701	-0.0916806	0.169017	0.20334	-0.379701	0.633116	0.339014	0.452287	0.837003	-0.105031	-0.237607	0.814531	0.25099	-0.0450811	-0.583619	-0.843679	-0.286694	-0.568974	-2.53588	1.25473	1.69561	1.12448	-1.60683	-2.53588	-1.98333	-1.69527	-1.78971	-1.11901	-2.19398	-0.788964	-2.31606	-0.798099	-0.815458	-2.2307	-0.871856	0.944722	-0.0382543	-0.490606	-0.77889
0.878097	-0.361629	-0.197968	-0.20413	-0.35108	1.02655	-1.01561	0.503085	1.23764	-0.875408	0.122154	0.916887	0.389764	0.125821	-0.118738	0.71277	0.145214	0.39835	0.548721	0.523036	0.0582556	0.749783	0.101644	-0.0732906	0.0589469	-0.574937	0.762867	-1.01857	-1.77993	1.1387	0.696233	0.51246	-1.39123	-2.53588	-1.41602	-1.36336	-1.67054	-1.59178	-1.94377	-1.92793	-2.13402	-2.53588	-1.45415	-0.71185	-2.14101	-0.386376	-0.350386	-0.362245	-0.859448	-0.149348
0.669902	-0.430261	0.742889	0.801455	0.557402	1.14933	-1.03487	-1.06015	0.880555	-0.410341	0.143678	0.434564	0.697397	0.0543887	0.761106	0.72893	0.708814	0.715899	0.909001	0.505221	1.02461	0.251526	0.261623	-0.20661	-0.318108	-0.471489	-2.27252	-0.21576	0.909251	0.942017	-1.26574	-2.53588	-1.55234	-1.30958	-1.11825	-1.63626	-1.42717	-1.35448	-1.792	-1.75705	-1.8981	-2.07131	-1.69394	-2.53588	-2.23526	-2.26785	-1.33374	-1.60437	-0.918414	1.06498
0.727889	0.649599	-0.463143	0.612277	0.54254	0.50852	0.351213	0.346098	0.663294	0.103127	0.295605	0.816777	0.249671	0.250771	0.533141	0.147011	-0.174872	0.261315	0.769931	0.405059	0.576867	-0.60779	-1.89178	-1.84024	-1.48631	-0.310015	1.16165	0.742154	0.559953	-2.53588	-1.66419	-1.54314	-2.35849	-1.03055	-0.87982	-1.64891	-1.52283	-2.12065	-1.26358	-1.60354	-1.9005	-0.475184	-0.128338	-2.46041	-1.61898	-1.31993	-1.42376	0.181438	-1.27482	-1.2907
-0.618898	-0.543754	0.46906	0.838757	0.766285	1.08984	0.343121	-0.132134	0.556025	0.12056	-1.13055	0.97154	0.288057	0.21448	0.256159	0.525485	0.427506	0.512769	0.228518	0.337091	0.824724	0.722612	0.976976	0.441083	0.844061	1.5134	0.649836	-0.0315867	-1.85978	-2.40523	-2.53588	-1.48687	-1.10174	-1.66891	-0.978838	-1.5784	-1.57432	-0.759922	-1.82516	-2.256	-1.89038	-2.28803	-1.29904	-1.37493	-0.865622	-1.6162	0.747145	-1.34091	-2.53588	-2.02523
-0.664068	-0.521064	0.720104	0.736474	0.830385	-1.22596	-0.513635	0.2526	0.577111	-1.46285	0.00898079	1.66903	0.341156	0.323808	0.901453	1.35041	0.43663	0.693731	0.938065	0.603443	0.854461	0.835355	0.698044	0.783534	0.898465	0.471845	0.564621	-1.13078	-2.26151	-2.05637	-1.63747	-1.37728	-1.60272	-1.67339	-0.428626	-0.381062	-1.65685	-1.84402	-1.96734	-1.36055	-1.33871	-2.53588	-1.54494	-0.45452	-1.33259	-2.20394	-1.22371	-1.07534	-2.07294	-2.23137
0.514854	-0.506629	0.0741286	0.821238	-1.08857	1.22098	-1.58003	-1.5905	-0.838655	-1.5285	-1.24158	0.542909	-0.0256116	0.222513	0.714436	1.14241	1.43907	0.666441	0.911937	0.800063	0.825017	1.11436	0.823799	0.789036	0.599343	-0.998026	-1.13842	-1.9202	-2.03712	-1.84436	-1.72578	-1.5954	-0.973891	-1.55239	-1.46596	-1.32092	-0.547749	-1.36056	-1.5782	-1.52979	-1.38344	-0.801315	-1.6967	-1.96239	-2.53588	-0.377302	-1.34328	-0.136469	-2.13842	-1.60614
-0.579749	0.32442	-0.204336	0.681313	0.61884	-1.68111	-0.604462	0.102568	-0.456998	0.670032	0.471974	0.44537	0.637482	0.0976746	0.380493	0.845211	0.40334	0.599009	1.20694	0.879949	1.01382	0.114423	0.704751	0.511095	0.0940151	-2.30467	-1.79679	-2.27302	-1.15802	-2.10713	-1.85047	-1.57315	-2.07424	-1.01754	-1.25846	-1.41737	-2.26556	-2.10986	-2.18351	-2.30186	-2.17511	-1.45339	-1.06511	-1.7439	-2.53588	-1.6871	-1.76654	-1.19983	-0.859439	-0.796706
0.331993	0.471978	0.506968	0.944126	0.655876	-0.612583	-0.26619	-1.79601	-1.64774	-0.0878435	0.473438	0.186876	0.63724	0.595562	-1.15009	-0.00756341	1.32474	0.47655	0.503493	0.543526	0.689904	1.11326	0.0632224	-0.643186	-2.07159	-2.4505	-2.21286	-2.27905	-2.0302	-1.29372	-1.35953	-1.67604	-1.61619	-1.47792	-1.97286	-1.69424	-2.21391	-1.32886	-2.30965	-2.4279	-2.26953	0.339844	-0.735065	-1.52451	-1.0622	-1.8255	-0.222774	-1.60651	0.264722	-1.33473
0.0618637	0.470504	0.370066	0.625943	0.591396	-0.866555	0.821946	-1.07441	-2.02701	-1.45424	0.100714	0.203528	0.435319	0.431453	0.0725243	0.355235	0.42906	0.274737	0.23618	-0.0621134	0.404449	0.349856	-1.93242	-0.643471	-1.66775	-2.15853	-0.874827	-2.47397	-1.21847	-1.19835	-1.46086	-1.7484	-1.6903	-1.97327	-1.97749	-1.93775	-1.59744	-1.69989	-1.08454	-1.73044	-2.20071	-0.383096	-1.54176	-0.915864	-1.37487	-1.57512	-1.75375	-1.65126	-1.42816	-1.42395
-0.0490253	-0.215232	0.326929	0.154926	0.586007	-0.150483	-1.57297	-1.94373	0.543254	0.662834	0.601574	-1.85383	1.10398	1.03171	1.24537	-0.135901	0.352495	-0.734233	-1.31572	-1.45588	-0.695788	0.0355511	-1.82519	0.472524	-1.88202	-0.216742	-2.43584	-2.31831	-2.41521	-2.35368	-1.28675	-1.67992	-1.74834	-1.59322	-1.25412	-0.692917	-1.79682	-1.27962	-1.99953	-1.77217	-1.99954	-1.50818	-1.77187	-1.39928	-0.476406	-1.32987	-1.37646	-1.9794	-1.2756	-1.56415
-1.02356	0.366436	-0.31947	-0.0810454	0.672527	-1.93521	-1.92466	-1.89571	0.102347	1.02018	0.821771	-0.866054	0.520759	0.576379	0.976588	1.49835	0.0164545	-0.0248706	0.147926	0.0753301	-1.32118	-1.588	-1.14118	-1.78503	-0.832896	-2.12669	-2.2084	-1.99767	-2.39633	-0.786119	-0.768871	-2.14494	-2.53588	-1.98682	-1.5106	-1.74402	-1.72133	-1.26106	-1.8276	-1.77819	-1.66789	-2.07764	-0.831431	-1.75499	-1.62164	-1.73768	-1.32576	-1.81041	-0.688044	-1.38358
0.380233	-0.308621	0.0258534	-0.189611	0.900899	-2.04622	-1.19486	-2.33577	-0.822744	-0.245481	-1.82229	0.523378	-1.63467	1.00519	0.391509	0.0983189	0.552263	1.15978	-0.759224	-0.874429	-1.32694	-1.40259	-1.78275	-1.7787	0.351973	-1.8194	-1.60986	-1.22881	-2.05721	-1.9052	-1.17104	-1.07392	-0.93123	-0.588779	-0.958324	-1.96804	-2.24226	-2.27994	-2.01454	-2.14464	-1.43992	-2.06095	-1.48435	-1.34627	-0.764019	-1.34132	-2.18808	-1.29312	-1.31584	-1.46741
-0.00649508	-0.445271	-0.373288	0.398161	0.272811	-1.78033	-1.89089	-0.258845	0.426263	-1.80773	-1.76366	-0.430983	-1.27594	-1.4698	-1.27412	0.64419	0.228417	0.571047	-0.174413	-0.729358	-1.29257	-1.43102	-1.55217	-1.68057	-1.80615	-1.63192	-1.40699	-1.44349	-2.36976	-2.39671	-1.26561	-2.44546	-0.537529	-1.43369	-1.63909	-0.87354	-0.659963	-0.193846	-0.437649	-1.90624	0.713485	-2.16833	-2.01796	-1.70574	-1.53244	-1.35592	-1.20575	-1.16302	-1.29941	-1.17887
-0.278698	-0.224536	-0.476178	0.580867	-0.121573	-0.167082	-0.206098	-0.0678657	-1.42697	-0.529343	-1.68306	-0.222698	-1.87338	-1.7445	0.723603	0.670034	0.206875	0.32849	0.373029	-1.68162	-1.34442	-1.34554	-0.802709	-1.67117	-1.68191	-2.17392	-2.1839	-2.18585	-2.33644	-1.90974	-0.876724	-1.39574	-1.81421	-1.13261	-1.67862	0.0618381	-0.845013	-0.689103	-0.615295	-0.0450201	-1.10014	-2.53588	-2.10388	-2.01922	-1.43511	-1.46548	-0.56395	-0.519621	-1.01244	-1.15707
-0.977766	-0.711605	-0.818526	-0.091631	-0.34347	0.903062	-0.142477	-0.229769	-0.227485	-0.271681	-0.241091	0.0456804	0.581547	-1.51291	0.341809	0.666751	0.648591	0.395047	-0.410816	-0.635738	0.0169775	-0.0957805	-0.608318	-1.47421	-1.41321	-1.82051	-2.25426	-1.52643	-2.35008	-1.80269	-1.3413	-1.3109	0.0355943	0.464737	-0.127407	-1.58444	-0.570968	-0.0116397	-1.99364	-1.1609	-1.35739	-1.76645	-2.14622	-0.909418	-1.58842	-0.905096	-1.67486	-0.927322	-0.534801	-0.955116
-1.06599	-0.622941	-1.1868	-0.641607	-1.27593	-0.349131	0.462798	-0.0954948	-1.96702	0.25907	0.179382	0.203198	0.935562	0.62353	0.644207	0.254462	0.730606	0.935182	-0.396406	-0.299542	-0.149463	0.943203	-0.251576	-1.34648	-1.63829	-1.69191	-1.91571	-2.04713	-2.30022	-2.14674	-0.592582	-0.195215	0.0957745	-0.413379	-0.785024	-0.728989	-1.18365	-0.719415	-1.36183	-0.643238	-1.13434	-0.989987	-0.843408	-1.83285	-2.37036	-0.57612	0.157261	-0.931861	-0.783001	-0.64485
-1.01075	-1.72639	0.43704	-2.10907	-0.639366	0.695637	0.9542	-1.05152	0.0578318	-0.239446	-0.694822	0.412734	-0.368393	0.301791	0.388056	-0.951949	-0.362965	1.20034	-0.0974052	-0.24278	-0.783572	-0.322924	-1.46128	-0.525055	-1.48355	-2.10222	-1.88349	-1.97972	-2.3089	-2.33556	-1.51673	-0.483054	-0.11463	0.544199	-0.645489	0.418746	-0.39094	-0.247193	-1.7418	-0.503583	-0.869057	0.210385	0.127655	-0.639073	-0.320606	-0.3084	-0.769749	-0.636074	-0.73854	-0.179891
-0.745829	-2.13181	-0.811729	-0.490533	-0.685027	-0.201115	0.397437	0.93863	-0.376231	-0.358622	0.0802754	0.189731	-0.510228	0.641283	-0.0100354	-0.695858	-0.644286	1.4533	-0.606658	-0.513445	1.09338	-0.473821	-0.386893	-1.54634	-0.908618	-1.1192	-2.1234	-2.2557	-0.193996	-0.517862	-0.452634	0.0180198	0.318485	0.234761	0.29706	0.914399	-0.429605	1.38268	-0.629707	-1.29543	-1.36311	-0.981728	-2.01359	-1.8962	0.386269	0.502662	-1.16226	-0.979657	-0.82928	0.201912
0.120274	0.0304734	-0.0691442	-1.58813	-0.0564672	-0.304082	0.136002	0.260963	0.324329	0.418787	0.564024	0.145942	-0.232053	0.675411	-0.107797	0.675624	0.991863	-0.780363	0.124826	-0.481292	-0.848821	-0.243069	-0.864513	-0.827031	-1.03085	0.164523	-1.86675	-1.21093	-1.65825	-1.9048	-1.89616	-0.455285	0.221107	0.564935	0.556537	0.158211	0.277758	1.93994	-1.8555	-0.4356	-1.40586	-2.1614	-1.83738	0.712307	-1.09004	-1.26145	0.771414	-2.02821	-0.293314	-1.4914
-0.319498	-0.661427	-0.601743	-1.60417	-0.621497	-0.845088	-0.0421124	-1.27107	-1.64421	-0.0718352	-1.10418	0.707465	1.42677	1.40532	0.021935	0.739205	0.955275	-0.328209	0.325347	-0.513689	-0.475931	-1.15908	-0.77781	-1.63987	-1.20358	-1.69739	-1.94864	-0.500719	-1.79777	-1.68751	-0.0734726	-0.0765486	0.661962	0.168621	0.172686	1.46882	-0.426632	0.706039	1.53686	-2.08625	-2.47628	-2.02613	-2.53588	-0.419911	-1.78762	-1.56456	-1.61121	0.264788	-0.327149	-0.27993
-0.57213	-0.323957	-1.63856	-0.435597	-1.62178	-0.828599	-1.35341	-0.60501	-0.180673	-1.69481	-1.6331	-0.477457	0.688428	1.30837	0.705863	0.465496	1.18751	-0.284939	-0.890476	-0.75687	0.231099	-0.547007	-0.468236	-0.645748	-0.948557	-1.21005	-1.88385	-1.95035	-0.539708	-1.69301	-1.07717	-1.36106	-1.05077	-1.22348	0.0733788	0.0320806	-0.39051	-0.414468	0.551489	-0.499384	-1.95898	-1.86957	-2.2945	-0.42263	1.06949	-1.89003	-0.0429416	-0.377511	0.0529092	-1.95061
-0.806558	-0.435702	-1.16929	-0.581425	-1.59659	-0.963119	-0.900723	-1.23438	-1.50472	-1.05281	-1.06654	-1.87508	0.656306	1.41044	0.417	0.878933	0.223326	-0.957493	-0.789119	0.281121	0.0157626	-0.68956	-0.986829	-1.15777	-0.349929	-0.470672	-0.422968	-1.88278	-1.63776	-0.445543	-0.565093	-1.13176	-0.959485	-1.08629	-0.0672134	-0.316946	1.03617	1.33822	2.25829	1.42533	0.223743	1.98401	-0.934452	-1.06484	0.989865	0.877167	-0.693084	-0.24557	-0.210971	-0.556817
-0.275179	-0.718871	-0.724454	-0.815242	-1.10975	-1.37202	-1.17717	-1.25536	-1.90727	-0.594777	-1.95591	0.363658	0.334192	0.961326	0.95961	1.44944	-0.599856	0.908865	1.46403	0.42828	0.555953	-0.553335	-0.960328	-1.28291	-1.05195	-0.855386	-0.365227	-0.318527	0.0553456	-1.16221	0.113195	-0.873651	-1.00196	-1.03252	-0.747598	0.731889	0.886489	0.788438	1.26364	0.4821	0.963304	1.56289	1.58066	0.084254	0.696497	0.616323	1.87878	-0.218767	-0.249065	-0.384874
-0.569654	-0.912063	-0.101252	-0.120974	-1.51249	-0.565934	0.0933237	-0.156422	-0.76026	-1.0176	-0.465766	-0.0236433	0.865588	0.946641	-0.88068	-1.66599	-0.416543	0.643393	1.60197	-0.717661	-0.770494	-0.361288	-1.77356	-1.55578	-0.841614	-0.719774	-2.00385	-0.16695	-1.41414	-0.372823	-0.167342	0.011382	-0.0695013	-1.13231	-1.06067	0.337526	0.81279	0.812575	0.633041	1.7263	1.29785	0.484648	1.67872	1.51393	1.5902	1.49044	-1.66877	-0.314649	-0.282054	-0.328038
-0.168495	-0.700888	-1.0615	-0.763431	-0.414998	-0.103816	-1.05162	-0.156843	-1.10382	-2.13	-0.828925	-1.38725	1.58284	-0.0794129	0.855017	1.33364	1.2648	0.66744	-0.237076	-0.352494	0.268074	-0.983845	-2.47371	-1.23765	-0.936685	-0.930924	-0.597769	-0.233912	-1.3991	-1.20044	-0.0283706	-1.48168	-0.467118	-0.18375	-1.29103	-1.59899	-1.76167	-1.48812	-2.15196	-1.66231	1.32815	1.12296	1.5934	1.41284	0.685204	0.382827	-1.89065	-1.57282	-1.3288	-2.1259
-0.157364	-0.300569	-0.775554	-0.156879	-0.854676	-0.359172	-1.32316	-1.54306	-0.307865	-0.317542	0.823096	-1.45383	-1.64967	1.28715	0.510577	-1.47613	1.98021	-1.00494	1.78351	-1.28224	-1.15018	-1.12555	-0.906387	-1.01878	-0.745635	0.0510857	-0.512159	-0.013265	0.150594	-0.70033	-1.30036	-0.0602759	-0.145857	-0.452211	-0.288855	-1.81676	-1.53847	-1.28062	-1.87873	-1.79149	-1.37768	-1.20374	1.29882	-0.872929	1.30045	-1.30929	1.36984	-0.709834	-0.35778	-0.291774
-0.565797	-1.35707	-1.03268	-0.805568	0.168961	-0.755435	0.3132	-0.847789	-0.92457	0.257714	-1.35299	0.0530789	1.42853	1.02323	1.31889	0.626694	-1.14016	-1.04052	-0.929789	1.27778	-0.180464	-1.45058	-1.08684	-1.45079	-0.114236	-0.443539	-0.662267	-0.499309	-0.75275	-0.532674	-1.61797	-1.32134	-1.03234	-1.1472	-1.54678	-1.5564	0.855436	0.673788	-1.92043	-1.73079	-2.14448	-2.21294	-2.16841	0.0302999	-0.770333	-1.97199	-0.590341	-0.745126	0.332304	-0.517973
-1.46035	-0.675857	0.49653	-0.505762	-1.09446	-1.09253	-1.04158	-1.19143	-0.965034	1.1237	-0.834724	1.05649	-0.12951	-2.22797	-2.53588	2.29276	-1.59185	-0.87066	-1.74762	-1.62653	-1.64438	-1.65736	-1.60339	-1.14431	0.0413352	-0.604926	-0.213158	0.299983	-0.203427	-0.264064	0.270745	-1.22665	-0.765395	-0.441379	-0.418395	-0.33875	-1.50007	-2.15991	-1.15142	-1.81802	-0.946751	-0.90099	-1.89346	-1.25435	-1.74976	1.41007	1.28195	-1.31641	-0.517943	-1.04736
GAP43
-1.27307	0	0	0	0	0	0	0	0	0	0	0	0	0	0	0	0	0	0	0	0	0	0	0	0	0	0	0	0	0	0	0	0	0	0	0	0	0	0	0	-0.774989	0.384244	0.814225	-0.986613	0	0	0	0	0	0
-1.19546	0	0	0	0	0	0	0	0	0	0	0	0	0	0	0	0	0	0	0	0	0	0	-0.347919	-1.00149	-0.594676	-0.00473517	0.974147	0.794678	0.391796	0.91081	0.817545	0.539385	1.19454	1.53283	1.37326	1.27673	0.980014	1.22193	0.37525	0.288637	0.808398	0.684227	-0.0360021	0.194206	1.04722	-0.575145	0	0	0
0	0	0	0	0	0	0	0	0	0	0	0	0	0	0	0	0	0	0	0	-0.489843	0.517948	-0.350778	-0.0449819	0.168247	0.482057	0.258814	0.519546	0.599521	0.608768	0.0586036	0.66338	0.135253	0.514567	0.0678786	0.0517799	0.29509	0.043801	1.0565	0.777959	-0.154072	0.167346	0.111116	0.76837	0.395033	0.310535	0.113275	-0.144373	-0.00386394	0
0	0	0	0	0	0	0	0	0	0	0	0	0	0	0	0	0	-0.164945	-0.431233	0.729125	-0.0286056	0.0471438	-0.162814	0.15131	1.36383	1.28062	1.22931	1.45766	1.17467	0.792106	-0.173286	0.338613	1.45161	0.837727	0.087927	0.0332324	0.26741	0.0711224	0.603805	0.228223	0.0126348	1.04364	0.0979671	0.684466	0.653979	0.225205	-0.0324806	-0.293554	0.481108	0.0241716
0	0	0	0	0	0	0	0	0	0	0	0	0	0	0	0	-0.456953	-0.382266	-0.352625	-0.0393984	-0.453229	-0.381586	-0.139272	0.621933	2.10758	2.08583	2.28746	2.08687	1.30215	1.11389	1.52506	1.59951	0.657667	0.18949	0.610456	0.972031	-0.0919061	-0.353116	-0.0130888	0.860609	-0.217746	0.259387	0.292189	0.324545	0.699648	0.146934	0.0148709	0.0788595	0.0211423	0.00333798
0	0	0	0	0	0	0	0	0	0	0	0	0	0	-0.46616	-0.641417	-0.251526	-0.35006	-0.388469	-0.345973	-0.430175	1.35095	1.32227	0.890655	2.10226	2.21964	1.99707	2.09184	2.03251	2.12216	1.99503	1.48749	1.3967	1.90807	1.7528	1.59048	1.33654	0.50063	0.852483	-0.262303	0.511797	1.33633	1.29331	0.620542	0.535348	0.00334592	0.775399	0.643395	0.065437	0.162241
-0.620858	0	0	0	0	0	0	0	0	0	0	0	0	0	-1.13989	-0.00293974	-0.179087	0.198007	0.570535	-0.244887	1.11959	2.06533	2.07691	1.91122	2.24888	2.01794	2.11706	2.09201	2.04031	1.97592	1.64777	1.97174	2.04498	1.95903	1.84771	1.85808	1.62182	1.43259	1.12005	1.79719	1.49608	1.1795	1.13901	1.18703	1.24133	0.0441322	-0.0494605	-0.0101557	0.226061	-0.232802
1.33092	0	0	0	0	0	0	0	0	0	0	0	0	-0.412583	0.542151	0.489874	-0.0611672	0.186802	-0.0337091	1.97939	0.836369	2.24695	0.813518	2.1067	2.07078	2.0473	0.841268	2.0893	2.01855	2.16634	1.06283	1.96171	2.16755	1.87908	1.34232	1.74834	1.64896	1.6389	1.62654	1.70414	1.82113	1.29331	1.12734	1.96568	1.8233	0.644317	0.663668	0.170458	0.162138	0.195215
0.641204	0	0	0	0	0	0	0	0	0	0	0	-0.170103	0.916834	1.28168	0.611741	0.509111	-0.430299	0.086743	1.87359	2.23599	2.04968	0.791277	2.22281	2.00387	0.750943	0.60196	1.38791	0.738907	0.748044	0.970798	1.29769	1.18115	0.958234	1.17388	1.32564	1.65799	1.65518	1.47507	1.06493	1.67191	1.5981	1.58537	0.516613	0.450538	1.18855	0.54075	-0.180727	0.0934612	-0.020813
0.131728	0	-0.196638	-1.39583	-1.20288	0	0	0	0	-0.378194	-0.4976	-0.318874	-0.901458	1.29823	-0.521861	-0.525027	0.51774	0.958932	0.0528715	1.68124	0.782616	1.79995	1.72302	0.710709	0.457632	0.873029	0.35621	0.42538	1.12369	1.95861	2.02256	0.796795	1.07505	0.681571	0.635705	0.972724	1.40758	1.19647	1.26804	1.46074	1.21809	1.1641	1.19807	1.62393	1.10765	1.6969	-0.147717	-0.0861151	0.0821363	0.14061
-0.328651	-1.75829	1.1471	0.602319	1.51788	1.02058	-0.266075	-0.809609	-0.0357669	1.43692	1.04262	-0.917913	-0.301195	0.849452	0.677059	0.621069	-0.620191	-1.02065	0.0583318	1.02714	1.76283	1.82511	0.617793	1.86947	1.48633	0.937954	0.997609	2.09035	0.591864	2.27743	0.758719	2.05017	1.10651	1.98577	1.10387	1.48541	0.795063	0.750849	1.20437	1.66521	1.66588	1.267	1.67203	1.36452	1.20829	0.386799	0.110602	-0.0834713	0.0985887	-0.0323538
1.10733	-0.190133	1.6272	0.775278	0.572733	1.16802	1.10351	0.806583	0.784725	0.617677	0.515934	-0.212731	-0.539564	-0.60553	-0.674331	-0.0125342	-0.734818	1.27318	0.027475	-0.0634665	1.09851	1.69646	2.18879	2.06043	0.313324	1.11688	0.815213	1.90636	2.04127	2.0203	1.16179	1.98586	1.62641	1.79577	0.562813	1.65102	1.03836	0.843271	1.21057	1.43927	1.66359	1.42611	1.77892	1.12505	0.709594	-0.387292	0.17804	-0.105251	-0.361282	-0.0661494
-0.569717	1.15278	1.3208	0.376546	0.0946229	1.05721	1.185	1.35973	0.85323	1.02971	1.16294	0.348427	-0.865638	-1.3124	0.475535	-1.23622	1.41592	0.442793	0.466218	0.136006	0.0849855	1.14347	1.63599	0.750671	0.248909	0.304897	1.3492	1.40211	0.440649	1.06715	1.48242	1.50223	1.47506	1.97202	1.9565	1.8334	1.16819	-0.619771	1.16626	1.73833	1.4824	1.45427	1.62892	2.03152	-0.661939	-0.551175	-0.241008	-0.546441	-0.132774	0.122128
0.580256	0.470376	1.27263	0.173421	0.411583	1.1944	1.09414	1.37447	0.962101	1.64469	1.39517	1.59963	0.910329	0.831159	-1.17067	0.701708	1.41569	0.471247	0.254023	-0.200497	-0.0612063	0.268152	0.121784	-0.366016	-0.342878	-0.215745	-0.673954	-0.103393	-0.103178	1.30737	1.6256	1.71436	1.74842	1.42351	1.65805	1.3879	1.17917	-0.179726	1.51881	1.0487	1.65788	1.53044	1.40226	-0.422773	-1.17786	-0.308262	-0.664474	-0.223351	0.0108516	0.160911
-0.362832	1.34517	1.37592	1.61792	0.85909	0.402427	1.28719	1.02257	1.21423	0.809601	1.03407	1.3319	-0.738446	0.382118	-0.429046	-0.752025	-0.467664	0.727174	1.37944	0.0576221	0.0188749	0.297202	-0.333357	-0.557375	-0.347883	-0.137388	-0.676521	-0.606116	-0.673954	-0.213001	-0.489183	0.950614	1.61891	1.42675	1.41085	1.63898	1.15367	0.836531	1.52479	1.7471	1.36895	1.78831	1.49484	-0.601034	-0.368748	-0.600863	-0.633267	-0.163753	-0.165319	-0.115185
0.818009	1.16847	1.111	0.933271	0.389856	1.53036	0.959159	0.858703	0.804803	1.27666	1.65976	0.841437	1.44292	-0.383252	-0.826443	-0.978907	-1.34991	-0.530932	-1.47534	-1.77856	-1.85375	-1.46581	-0.360724	-0.800884	-0.636348	-0.673954	-0.605736	-0.524815	-0.479724	-0.371914	-0.137615	-0.085017	-0.481296	1.35173	1.61514	1.36758	1.39206	1.47881	1.15678	1.06329	1.45266	1.06384	1.67085	-0.853355	-0.524454	-0.44036	-0.186906	-0.330824	0.148043	-0.0665143
1.10166	0.499021	1.43528	1.40986	1.40333	1.2758	1.30269	0.867684	1.14357	1.5433	0.975656	0.671939	0.820648	0.735536	-0.854031	0.545153	-1.48123	0.122283	-1.0467	-1.63972	-0.204833	-0.214579	-1.18391	-0.653801	-0.361973	-0.573338	-0.673954	-0.673954	-0.163821	-0.522837	-0.673954	-0.627257	-0.48559	1.44045	1.60172	1.67483	1.32795	1.75956	0.626218	1.35066	1.6068	1.76896	1.47512	-0.151876	-0.512928	-0.532454	-0.397853	-0.157569	0.00547253	-0.0235754
1.29873	-0.0667978	-0.545408	0.263109	1.24549	1.17946	1.37601	0.760198	1.08058	0.942968	0.940268	0.711024	0.0418817	-0.595423	0.135832	-1.19733	-0.898359	-1.50219	-0.488383	-0.0451989	-0.786499	-0.578915	-0.366785	-0.985516	-0.908319	-0.415194	-0.673954	-0.476724	-0.611763	-0.464947	-0.23139	-0.41945	-0.673954	1.49384	1.76381	1.39735	1.43207	1.97665	0.900528	1.42221	1.35499	1.31727	1.75525	-0.0208451	-0.622319	-0.571046	-0.146638	-0.374359	-0.0374929	-0.0285797
1.01354	1.44391	0.695583	1.24528	1.1075	1.05676	0.854854	1.0062	0.806061	0.776622	0.828871	1.34717	1.25837	-0.282931	-0.484741	-0.206226	-0.0762459	-1.29468	0.86697	-1.21674	-0.934412	-0.999263	-0.463634	-1.05806	-1.18693	-0.853032	-0.984832	-0.942905	-0.617537	-0.931369	-0.544114	-0.321365	-0.673954	0.695096	1.38677	1.34759	1.7751	1.90408	0.365437	0.539638	1.86793	1.69173	1.68552	-0.312562	-0.570777	-0.57064	-0.358543	-0.118861	0.142624	0.587287
0.733666	0.17013	0.765031	1.08018	0.697619	0.992112	0.583731	0.491383	0.883383	0.807977	1.13189	0.911044	1.23455	0.514746	0.272595	0.497967	-0.143215	-0.460633	-0.548199	-0.454399	-1.1027	-1.00894	-0.36037	-0.917754	-0.456908	-1.02155	-0.980521	-0.939313	-0.415833	-0.492002	-0.673954	-0.398341	-0.673954	1.3152	1.62523	1.41259	1.35613	0.952798	0.676836	-0.110283	1.74251	1.86565	1.86306	0.214623	-0.550348	-0.435626	-0.344189	0.00776269	0.349283	1.92986
0.83703	0.118177	1.02672	1.16305	0.66274	0.909209	0.925144	0.874881	1.06088	0.838366	0.788658	1.03489	1.01202	0.85068	0.708856	-0.317833	0.255963	-0.319591	-0.710422	-0.536183	-0.703605	-0.589009	-0.844146	-1.06678	-0.732976	-0.757572	-0.937717	-0.887531	-0.401181	-0.163217	0.784197	0.597963	-0.355692	1.31161	1.42673	1.30241	1.73785	1.67989	1.15619	-0.318091	0.734859	1.20649	1.59605	1.1673	-0.499466	-0.470493	-0.317243	-0.264954	1.95676	0.869752
1.29157	1.16723	0.592942	0.240312	1.085	1.22118	1.19018	1.14676	0.957148	0.833165	0.757476	0.943389	1.16364	0.849207	0.440767	0.36092	-0.292117	0.130977	-0.280103	-0.441304	-0.530983	-0.875949	-0.825882	-0.719477	-1.06634	-0.932109	-0.841754	-0.690972	-0.897466	-0.577218	-0.124749	-0.592889	-0.143126	0.14189	2.05302	1.5473	1.23212	2.08158	0.899626	0.912256	0.766526	1.95119	1.89764	1.79582	1.42691	0.9153	0.960168	1.09102	1.00161	1.30911
0.246264	0.334567	0.651679	1.07698	0.865706	0.416662	0.966141	0.908633	0.824514	1.19075	0.19262	-0.0830979	0.865499	0.90574	0.716898	0.568639	-0.138649	-0.242641	-0.00506507	-0.446778	-0.619976	-0.729502	-0.735397	-0.739511	0.143113	-0.433676	-1.06638	-0.327379	-0.868275	0.176139	-0.494202	-0.588041	-0.544038	0.218963	1.16367	1.37645	1.78079	1.99896	1.43789	1.06457	0.4573	1.75635	1.98097	1.02588	1.43811	1.06406	0.98351	1.18784	1.24371	0.887386
1.00526	0.917741	0.349332	0.656092	0.342661	0.745205	0.944265	-0.231223	0.386223	0.5279	0.834147	0.715805	0.545188	0.679026	0.496483	0.183375	0.0976141	-0.131509	-0.236651	-0.33539	-0.470563	-0.488171	-0.540852	-0.890656	-0.88637	0.0862657	0.14981	-0.202477	-0.574194	-0.89351	-0.487655	0.225161	-0.581367	-0.377198	1.99751	1.39485	1.18733	2.03278	2.11546	1.78372	1.62209	0.401449	1.8894	1.99983	0.749926	1.46299	1.35445	1.86092	0.937649	1.92859
0.189436	0.45723	0.357977	0.981471	0.565905	0.295309	0.594111	1.1218	1.14676	0.45504	0.496721	0.767815	0.736466	0.394517	0.289098	0.405028	-0.0247199	0.0532099	0.193129	-0.266972	-0.420866	-0.42953	-0.655858	-0.776161	-0.657768	0.0538858	0.0271077	0.24126	0.182863	-0.177651	0.327927	0.323204	-1.01644	-0.355705	1.08764	2.24688	1.80276	1.61072	1.20427	2.0649	0.820022	0.550166	1.53131	1.42899	0.74547	1.6867	1.85689	0.238142	0.713691	1.12083
0.465986	0.225711	0.488173	1.53835	0.810291	0.515062	0.532095	0.822598	1.23198	0.348499	0.880486	0.850218	0.722024	0.481161	0.263753	0.470051	-0.104952	-0.235785	-0.187193	-0.116535	-0.0161912	-0.0920585	-0.569244	-0.647944	-0.611583	0.0521462	0.218453	-0.155216	0.409824	0.81747	1.07911	-1.27503	-1.35254	-1.03764	1.26489	1.31788	2.44747	1.64481	1.17476	1.65555	1.71689	1.6491	0.57978	0.918748	1.75554	0.745497	0.145688	0.946377	0.958131	1.30457
-0.432185	0.672086	1.53579	0.21165	-0.234518	1.11015	0.870871	0.888085	0.428219	0.397469	0.453922	0.0927955	0.771353	0.399204	0.276881	0.276372	-0.160198	-0.277268	0.0982852	0.0635558	-0.145296	-0.647388	-0.132466	-0.555326	-0.107574	0.0399511	0.231526	-0.13549	-0.0366357	0.842921	0.968072	1.03979	-0.278809	-1.00587	-0.0130205	0.908425	1.87923	1.95014	2.2009	1.39544	2.2697	2.19912	0.474342	0.707083	0.686822	1.14015	0.169634	0.344557	1.41745	0.96926
0.51512	1.57721	1.16947	0.411467	1.11383	1.119	0.511155	0.394856	0.246591	0.0310459	0.685837	0.693768	0.68862	0.502778	0.330319	0.141244	-0.166363	0.190389	0.0282454	0.674669	0.0904224	0.00856839	-0.0942549	-0.666594	-0.111915	0.282165	0.105173	-0.520919	-0.657747	0.0665703	0.588357	-0.237786	1.00383	0.00401648	-0.455834	0.766365	1.74791	0.998794	1.59612	1.54462	1.22211	1.64441	0.695213	0.457575	0.490824	0.517025	0.106389	0.497079	1.3536	0.823156
1.00624	2.04579	1.17963	0.537069	0.773956	1.25929	1.15841	0.285861	0.898583	0.944938	0.839985	0.741463	0.676338	0.488453	0.41147	0.531428	-0.548777	-0.610637	0.27148	-0.557167	-0.447898	-0.110542	-0.673368	-0.00711158	-0.651842	0.221162	-0.364911	0.62245	0.330856	-0.149237	0.639643	-0.282208	-0.399869	1.22891	0.829093	0.209549	1.23214	1.67699	2.13177	2.0803	2.16624	2.07013	0.363977	-0.169743	0.320917	0.438869	0.494549	0.828689	1.06798	1.13038
1.52835	0.561505	0.497927	1.12837	0.259458	0.55293	0.346012	0.926261	0.890171	1.00807	1.10564	0.97789	0.790233	-0.42776	0.956626	0.80999	0.127089	0.3791	-0.330935	0.048736	-0.508455	-0.0862032	-0.209141	-0.667695	-0.35295	-0.721405	0.47553	0.607433	-0.199477	0.917172	1.05976	1.12945	1.18376	1.25162	-0.946402	0.00251948	2.09756	1.86297	2.08002	1.04405	1.40928	1.45842	0.375896	-0.174116	-0.0432089	-0.138926	0.350743	1.56724	0.895377	1.03827
1.53291	1.49093	0.98761	1.08438	1.11744	1.06065	1.28388	0.625089	0.971756	0.438968	1.11017	0.139779	-0.0928973	0.986974	0.985132	0.263916	0.396439	0.11339	-0.250884	0.113766	-0.561914	-0.127627	-0.57592	-0.680547	-0.642472	-0.669432	0.474478	0.0590246	-1.01648	0.408516	0.61092	1.16753	1.14063	0.414427	-1.36047	-0.532147	1.24831	2.11106	1.02773	0.788375	1.01234	0.98532	0.0825156	-0.320146	-0.415926	-0.369832	0.271896	1.02179	0.877374	0.432298
0.885036	0.588887	1.04146	1.67766	1.13389	1.51597	1.62679	1.43109	1.25411	1.08317	0.601473	-1.20846	0.149012	0.55255	0.514561	0.419039	0.153448	0.0367309	-0.45506	0.0117326	-0.0181552	-0.035562	-0.0582783	-0.412516	-0.678759	-0.340973	-0.411761	-0.692054	-0.0306813	-0.346874	0.648066	0.264529	0.903373	1.1807	0.943099	-0.442386	1.23371	0.93046	2.08454	0.950163	1.0899	0.494359	-0.449438	-0.379435	-0.357629	-0.332751	0.445644	0.959428	1.1017	1.57927
1.5012	0.841622	0.642717	1.03405	1.49445	0.407444	1.38293	1.20758	1.4346	1.56573	0.0950391	1.08536	1.05489	0.720366	0.544971	0.995817	-0.0164606	0.705297	-0.23847	-0.460349	-0.619179	-0.0642168	-0.637387	-0.73498	-0.36594	-0.484713	-0.214036	-0.223933	0.0550394	-0.189311	-0.412354	0.864489	-0.621907	0.0649481	-0.739436	-0.855342	0.688624	1.58638	1.4195	1.02454	0.966742	1.26536	-0.227783	-0.603634	0.487004	0.129773	1.1496	1.03482	1.50916	0.435668
1.63077	1.42896	1.55673	1.4793	1.54608	0.82374	0.809926	1.12209	1.58277	-0.585686	1.08778	0.447028	1.04463	0.117874	0.352161	0.787715	-0.384574	-0.160135	0.414378	0.157878	-0.233459	-0.304441	-0.241462	-0.500343	-0.529836	-0.356744	-0.283202	-0.294195	-1.05145	-0.709397	0.289557	-0.00758968	0.638602	0.650228	0.636896	-1.97309	0.140449	1.84405	1.13212	0.899307	1.20586	0.903642	0.335974	-0.520262	0.163614	-0.120283	1.47966	0.824138	0.294823	-0.0888012
1.8461	1.75892	1.37247	1.58725	1.51524	-0.528504	0.883576	0.827084	0.840277	0.822124	1.55012	0.957794	1.54419	1.44628	1.12662	0.149591	-0.282009	0.0767657	0.725431	0.562543	-0.136785	-0.507646	-0.344632	-0.592948	-0.469411	-0.46828	-0.481916	-0.295566	-0.936234	-0.882603	0.127607	-0.0105476	-0.186674	-0.917542	0.037144	-1.90752	0.340531	1.92767	1.4127	1.33317	0.495855	1.00882	-0.348654	-0.479831	0.480257	0.468072	0.956573	0.973716	1.48316	-0.921835
1.80631	1.89576	0.3478	1.49833	1.07139	1.01702	-0.0123811	1.12551	-1.39338	1.52758	1.3346	1.49249	0.669526	-0.473064	1.48065	0.366262	0.24756	-0.337888	0.273367	-0.550032	0.0448058	-0.512827	-1.0231	-0.838734	-0.606462	-0.576613	-0.814578	-1.21824	-1.39185	-0.691326	-0.898765	-1.66372	-0.987467	-1.308	-1.83068	-0.467938	-0.406716	1.68951	1.00154	1.24381	1.65411	1.67636	0.576283	0.551066	-0.384925	0.550785	0.991608	1.06685	0.199016	-0.673954
1.77099	1.55405	1.36497	1.77307	0.512212	0.29309	-0.467256	-0.648944	0.22534	1.32242	-0.189668	1.2638	1.50896	1.53537	-0.155441	0.849521	0.177766	0.158095	-0.0453705	0.182664	-0.434175	-0.751773	-0.928348	-1.07788	-0.593351	-1.43586	-0.956663	-1.21787	-1.06084	-1.04316	-1.63051	-1.74286	-0.672254	-0.218602	-0.00938357	-1.9869	-0.620658	1.04601	0.600791	1.05776	1.62577	0.678559	0.596502	-0.214965	-0.429	0.756087	1.02962	0.76971	0.39408	-0.122805
1.22378	1.17361	1.84668	1.71896	1.40033	1.58821	-0.035147	-0.696841	1.06106	1.25874	0.674772	-0.0701938	1.14936	-0.0517156	0.375537	-1.93596	0.966948	0.940286	1.20398	-0.681706	-0.473392	-0.348993	-1.2283	-0.876893	-1.15546	-1.24619	-1.28288	-1.39582	-1.25496	-1.45229	-0.811236	-0.819414	-0.7892	-1.24149	-0.690043	-0.950741	-0.566559	0.816307	1.01216	0.830132	1.51458	0.685763	0.569628	0.554743	-0.788159	0.0037503	0.860782	0.933208	-1.05276	-0.673954
1.93152	0.513721	0.502267	0.280531	0.738642	0.676982	-0.456129	0.528583	0.413432	0.948272	1.1829	0.549179	1.14989	-1.35333	0.82266	-1.98169	1.68477	0.322124	0.281611	-0.423334	-0.95512	-0.372	-0.945924	-1.08951	-1.24643	-0.914478	-0.789469	-1.36031	-1.57918	-1.23563	-1.48492	-1.65106	-0.928092	-0.726508	-0.664485	-1.72502	-0.656538	0.936608	0.9692	0.827717	0.710656	1.14519	0.257465	-0.636025	-0.867452	0.285953	0.984787	0.367604	-0.89924	-0.247782
0.619663	1.3377	0.334871	0.0705461	0.0464577	-0.0145948	1.18433	0.421572	0.487382	-0.0988661	1.12184	-0.0650829	0.492873	-0.202898	0.225739	-0.516917	-0.889389	-0.402732	0.572629	1.03278	0.676214	-0.856389	-0.822027	-0.723246	-0.925166	-1.0895	-1.28063	-1.76554	-1.63422	-1.15846	-1.43404	-1.45474	-1.31975	-1.26504	-1.04014	-1.26916	-1.44963	0.435505	0.763468	0.764158	0.829295	0.877615	0.750724	-0.948695	-1.02713	-0.807409	0.327467	0.288752	-1.39437	0.414869
0.668009	0.631586	1.45174	0.951781	0.291942	0.524532	0.82372	0.70754	0.765914	0.713131	1.03624	0.439555	-1.05432	-0.230048	0.0599038	-0.112037	0.111082	0.191353	-0.254389	-0.681276	0.616703	-0.273821	-0.802727	-1.19624	-1.39693	-0.923931	-1.91897	-1.37483	-1.83382	-1.11789	-1.0883	-1.23828	-1.05383	-0.902035	-1.17387	-1.69536	-0.598102	0.0910782	0.392223	0.361765	0.789686	1.20971	-1.25124	-0.0302193	-1.39028	-1.43789	1.04798	0.368502	0.760654	-1.274
1.15415	1.09466	0.0509433	1.07084	-0.349909	-0.171663	0.417328	0.720911	0.745642	0.478376	0.960336	-0.957591	-0.934932	-0.255031	1.36182	1.37924	0.350534	1.36473	0.196704	-0.27471	0.474684	-0.490754	-0.970364	-0.370651	-1.53465	-1.76091	-2.01579	-0.874991	-2.07009	-1.2751	-1.31687	-1.28207	-0.930677	-1.40078	-1.26687	-1.02082	-1.15462	-1.16685	0.316027	0.583642	0.44668	0.632529	-0.44945	-1.59471	-1.52852	-0.965758	0.120295	0.196575	0.408057	0.973075
0.836999	0.455501	-0.130522	0.963701	0.0524157	0.800378	0.71125	0.976574	0.720759	-0.0828319	-0.484887	-0.188953	-0.22285	-0.264879	0.29325	-0.0465422	0.513102	1.01954	0.734075	-0.367536	-0.50707	-0.674343	-1.015	-0.775532	-1.44129	-1.64203	-0.564772	-0.94421	-1.44921	-1.74623	-1.48437	-1.58031	-1.17024	-1.21204	-1.41015	-1.09063	-1.11704	1.20233	0.343815	0.379238	0.420761	0.858599	-1.51564	-1.79235	0.0598383	0.62025	-0.0914973	0.196575	0.526061	0.990541
0.533035	0.452577	0.65888	-0.7405	0.231298	0.862858	0.406416	0.37828	0.328923	1.16299	-0.371346	-0.150314	-0.269745	-0.197801	0.834499	0.66171	0.4879	0.430011	0.933353	-0.633853	0.236624	-0.501638	-1.03478	-1.12803	-0.746361	-1.60544	-1.77609	-1.11475	-1.51211	-1.64223	-1.41555	-1.63071	-1.29953	-1.70937	-1.00308	-1.06375	-0.964336	1.23339	0.437012	0.833405	1.12307	-1.21221	-1.77723	-1.91786	-0.984473	-1.94793	-2.04872	0.549537	0.196575	0.196575
0.646314	-0.562645	-0.480073	-0.0188552	1.72268	0.154291	0.877645	0.867451	0.105226	0.725663	-0.0445586	0.109354	-0.251723	-0.107948	-0.0262749	0.734138	0.941847	0.478624	0.972993	-0.366336	-0.958469	-0.338233	-0.249635	-0.810914	-0.924291	-0.763637	-1.12371	-1.52427	-0.806247	-1.56181	-1.34548	-1.52741	-1.33698	-1.5444	-1.17341	-1.18322	1.13714	-0.199034	0.0834491	0.245858	0.935869	0.00159144	0.727409	-1.91856	0.403865	0.330318	-0.602443	0.163212	0.53214	0.556937
-0.646387	0.570809	0.826064	0.182775	0.078676	0.56945	1.28861	0.329041	-0.575295	-1.46724	0.549794	0.457554	0.663616	0.755638	0.124672	0.620822	0.483917	0.80406	-0.508795	0.345706	-0.802723	0.170503	0.541347	-0.779543	-1.01108	-1.2997	-1.25846	-1.35553	-1.31934	-0.858708	-1.58471	-1.29595	-1.33782	-1.61162	-1.25189	-0.0944199	0.512221	0.965462	0.0908496	1.05678	-1.49582	-1.51147	0.872345	-1.87807	-0.840159	-0.258038	-2.03451	-1.8418	-0.577744	-0.366854
0.359675	-1.21072	0.761336	1.61112	0.138643	1.25655	-0.0849696	0.409495	-1.5508	-0.181755	-0.226969	1.18361	0.445333	0.357438	0.334767	0.439604	1.06282	0.63612	0.953146	-0.605166	-0.799347	-0.537126	-0.899617	-0.651671	-1.26385	-0.862321	-0.843976	-1.57581	-0.727919	-1.2573	-0.20148	-1.37075	-1.44876	-1.23526	-1.85651	0.406992	-0.420749	1.16753	-0.346355	-1.93106	0.767194	-1.07659	0.753342	0.141625	-1.3651	0.164576	0.184777	-1.45702	-0.633332	-0.0106474
-0.25121	-0.65571	-0.667619	0.248299	1.54362	1.38408	-0.134112	0.587215	-0.96926	0.180792	0.157721	-0.00309382	0.481734	-0.31043	0.495149	0.625232	0.383979	1.80734	0.281746	1.03957	-1.07782	-0.741099	-1.01015	1.42291	0.639109	-1.34083	0.693156	-1.18082	-1.04476	-0.993626	0.627933	-0.509173	-1.37977	0.568418	1.22342	-0.317805	0.539387	-0.402073	-1.68386	-1.64461	-1.65376	0.128625	0.103201	-1.672	-1.73951	-1.78464	-1.00627	-1.53818	0.175852	-1.27755
-1.0042	-0.150372	0.122149	0.0823733	-0.294775	0.0974595	0.426311	-1.07259	-0.0540388	-0.080587	1.16664	1.22613	0.153972	0.175805	1.23449	0.32182	0.798719	0.839888	0.83456	0.945181	-0.443158	-0.316629	-0.161917	-0.129676	-0.569643	-0.810202	0.915741	-0.653966	-1.44343	-0.476051	-1.49118	-1.21405	-1.56136	1.26028	0.521865	0.371568	-1.4766	-1.1843	-0.624572	-1.69758	-0.0134397	-0.0252785	0.937202	0.0260479	-1.14402	-0.867347	-0.302387	0.174534	0.704486	-0.92087
-0.306678	2.20197	1.65542	1.65787	0.696206	0.576208	0.680188	0.233176	0.0203944	0.352889	0.840387	0.890281	0.243248	1.24052	1.68664	0.876183	0.638456	0.779386	0.752478	0.584817	-1.23257	-0.320396	-0.131705	-0.616299	-0.866326	-0.816355	-1.06571	1.07649	0.981121	-1.39771	-1.28097	0.666433	-0.0915573	-0.356027	1.60745	-1.46702	-1.69722	-1.13799	-1.53802	-0.0711593	-1.01931	-0.0020227	0.20901	0.189738	0.117213	0.556036	-0.3423	-1.05845	-1.32223	-0.937842
0.309151	1.60769	0.375557	1.21651	1.57557	-0.619357	0.802494	0.613181	0.892007	0.554864	0.81724	0.505623	0.362757	0.237133	0.283213	0.756356	-0.199364	1.18716	1.4335	0.789406	-1.07839	-0.396651	-0.0925942	-0.399942	-0.690096	-0.89345	-1.24513	-0.49066	-1.3651	-2.16213	1.29846	1.62563	1.32084	-1.30978	-0.984892	-0.924012	-1.61665	-1.62704	0.307023	-0.454715	0.643287	-1.39167	0.504023	-0.0224082	-1.22761	-0.402271	0.649088	0.167093	-0.457857	-0.94727
1.44252	1.34334	1.20963	1.51952	1.30598	0.718266	0.782017	0.567227	0.58063	1.03538	0.670779	-0.0277746	0.0915731	0.135574	0.803867	0.693612	0.186206	1.4245	0.67988	1.15144	-0.385573	-0.11833	-0.134409	-0.829412	0.0847114	-1.03175	1.11428	-1.45401	-1.6208	-0.290598	-0.121546	0.514036	-1.9197	-1.57543	-1.4091	-1.50446	0.124181	-1.64781	-0.135004	-1.34483	-1.18313	-1.00405	-0.0549615	0.0752751	-0.603587	0.124432	0.110421	0.0686877	-0.795537	0.0995065
0.16042	1.28335	0.168317	-0.293247	-0.137149	0.290014	0.76356	0.835711	0.678343	0.518023	0.785988	0.459942	-0.020483	0.15633	-0.117439	0.682515	-0.180109	0.892741	0.930918	1.44042	0.0543987	-0.362957	0.445607	-0.952373	-1.03004	-1.12202	-1.90144	0.0520387	0.214279	1.4455	-0.260294	-1.95302	-1.87375	-1.42713	-1.57193	-0.688986	-1.38512	-1.49444	-0.0700668	-1.25273	-1.45707	-0.491078	-0.0323745	-1.09996	-0.625192	-1.10463	-0.619428	-0.711204	-0.653177	0.69249
-0.182065	-0.342167	1.24741	-0.603407	0.282655	0.347848	0.309466	1.00272	0.765512	0.246226	0.929291	0.623428	1.08726	0.622889	1.60299	0.137595	1.79166	1.2073	0.974103	-0.179609	1.03291	-1.88219	-1.52454	-1.79351	-1.52504	-0.470812	0.82934	1.54241	0.055154	-1.87107	-1.87565	-1.88826	-2.16213	-1.78391	-1.58676	-0.644523	-0.965322	-0.178219	-1.69824	-0.000502668	-0.145721	0.891252	0.938666	-0.654435	-0.715179	0.0388158	-0.385392	0.357514	-1.10377	-1.06699
1.14008	1.19868	-0.69754	-0.341732	0.346671	0.144692	0.384141	0.971278	1.04623	0.249226	1.52881	1.16129	1.26066	-0.126122	0.820413	0.438409	1.90223	1.40244	1.83976	1.63549	0.7797	0.0448386	-0.594853	1.68711	-0.194894	0.599396	1.56251	0.214759	-1.60205	-2.16213	-1.89576	-1.87888	-1.78996	-0.713565	-1.49934	-1.0332	-1.01371	-1.67586	-0.452971	-0.24103	-0.781398	-0.363625	0.140532	0.123978	0.22323	-0.464425	0.911708	-0.403596	-1.4519	-1.86168
0.737611	1.01953	-0.407004	0.159812	0.241446	0.799087	1.20606	1.06664	1.01316	1.27403	0.234694	1.15063	1.4135	-2.08585	0.391492	0.885057	0.463329	0.772725	0.723754	-0.192316	0.862857	0.619376	-0.368775	0.514802	0.218971	1.41438	0.571484	-1.68319	-2.06195	-1.81944	-1.67139	-1.71291	-1.47362	-0.849971	-2.01921	-1.99528	-0.844537	-0.780327	-0.647677	0.0903515	0.270766	-0.162792	-1.28038	-0.802023	-0.719648	-0.870432	-1.0667	0.151505	-1.72953	-1.69844
1.02195	1.02409	-0.259704	0.0503861	0.720799	0.27621	1.07601	1.09649	1.19479	1.01258	1.4023	0.286961	0.263037	-1.67234	0.340735	0.138682	0.920959	0.561292	1.04292	0.356811	0.804479	0.43219	-0.0584081	0.502231	1.19253	-1.76846	-1.71242	-1.66763	-1.67374	-1.57095	-1.54107	-1.79208	-1.91527	-1.10102	-1.01548	0.507336	-1.85732	-1.13434	0.021647	-0.312125	0.0635456	0.406214	-0.0625008	0.0241329	-0.433651	-0.614015	-0.39394	0.121012	-1.54715	0.134317
0.551387	-0.83025	-0.0654437	0.329618	0.224862	1.08577	1.22398	1.06602	1.2395	0.903009	0.521417	0.0251508	1.32279	-0.240631	-2.16213	0.517706	0.761966	0.918588	1.168	1.17519	0.413396	2.06877	0.248409	0.739174	-1.4413	-1.80482	-1.55605	-1.84519	-1.1786	-1.61741	-1.74495	-1.5817	-1.6663	-1.68423	-1.36393	0.215512	-0.27871	-0.600995	-0.104791	0.0586381	0.0585012	-0.220154	-0.0917322	0.246891	-0.298615	0.0539112	-1.50906	-0.278802	-0.188541	-0.253447
-1.34233	0.547663	-0.768363	0.507397	0.131509	1.23545	1.16851	1.15824	0.549939	0.461844	0.348457	0.277411	0.542813	0.507372	-1.30203	-0.400442	0.498833	1.97776	0.475919	1.48446	0.469009	-0.00779417	-1.46969	-1.80527	-1.52432	-2.02965	-1.20508	-1.60476	-1.50978	-1.59982	-1.09769	-1.52932	-0.996991	-1.14831	-0.632948	-0.494363	-0.201561	-1.22114	-0.471072	0.017997	0.18681	0.529131	0.454914	0.157744	0.323337	0.141175	0.139761	0.164337	0.0711432	-1.80942
-1.20468	0.655617	-1.63743	0.248011	0.1161	1.25288	-0.362157	1.22136	0.1808	1.38129	0.139119	0.0350493	1.33592	1.25847	-2.12238	-1.99743	-2.13267	-1.75082	-2.16213	-0.475429	-2.16213	-2.16213	-1.33721	-1.78903	-1.44079	-1.29813	-1.78903	-1.89266	-1.67247	-1.16394	-1.23061	-1.56694	-1.43068	-0.902733	-0.666847	-0.634864	-1.16167	-1.14058	-1.79905	-0.29608	0.409088	-0.0687825	-0.337007	0.213467	-0.517003	0.418542	0.221167	0.428423	-0.0518126	-1.59333
-1.10713	0.0130292	0.667087	-0.601421	0.205874	0.452501	0.144362	1.14499	1.17615	1.11747	1.08358	1.21763	0.455411	0.711783	0.361041	-0.746097	-1.97136	-1.41665	-1.07071	-1.09304	-1.7594	-1.8705	-1.28433	-2.16213	-1.26772	-2.16213	-1.81341	-1.37743	-1.37044	-1.25644	-1.3418	-1.03952	-1.47654	-0.670896	-1.6006	-0.18904	-1.45662	-1.71727	-0.684228	-0.708032	-0.643946	-0.363391	0.56122	-0.384391	0.363401	-0.512791	-0.25416	0.150251	-0.508922	-0.260403
0.22113	0.0202265	0.19568	-1.17518	0.751647	0.839041	0.159853	0.148773	-0.250635	1.18514	1.1178	1.334	1.02791	0.566149	0.519126	0.651874	-0.541376	-1.86499	-2.04308	-1.94509	-0.959701	-1.22382	-1.33518	-1.41887	-1.74019	-1.51831	-1.27076	-1.50507	-0.911577	-1.34952	-1.38127	-1.20122	-0.990065	-0.856136	-1.26292	-1.54935	-1.59215	-1.54103	-1.50341	-0.775507	0.27013	0.535391	-0.131812	0.308855	0.422644	-0.781159	-0.813294	0.0689034	-0.734926	-0.522889
0.140878	-0.412956	0.519755	-0.796173	0.451759	0.650553	0.0420859	0.191379	1.25432	1.25102	1.04634	1.25634	1.32578	0.987519	0.846628	0.0322701	0.863192	0.491888	-1.09392	-1.34512	-1.11387	-1.04028	-1.41661	-1.41259	-2.16213	-1.16944	-1.04569	-2.16213	-0.82344	-1.42833	-1.18885	-1.20101	-1.51554	-0.943379	-0.794821	-1.7903	-1.95137	-1.88102	-0.886373	-1.31846	-0.792986	0.401081	-0.257462	-0.191949	-0.369948	-0.0566536	0.0975535	-0.179966	-1.08854	-0.471633
0.0443339	0.00216731	-0.251122	-1.88894	-0.222533	0.191151	0.899822	0.0757683	1.1414	0.70599	0.980883	-0.197977	0.677181	1.29117	1.29331	1.25177	0.256991	0.929778	-1.2114	-1.10306	-1.03564	-1.06843	-1.18836	-1.31546	-1.43977	-1.12831	-1.31722	-1.38127	-0.890753	-0.923129	-1.9314	-0.771905	-0.942092	-0.950032	-0.149507	-0.890239	-0.406824	-0.508613	-0.332147	-1.31336	-0.359072	-0.665592	0.0434836	-0.162638	-0.193323	-0.428648	-0.592335	-0.633325	-0.715988	-1.07726
-0.908078	0.142839	-0.183188	-1.83907	-0.451602	1.0826	0.814178	0.912727	0.0941676	-0.311323	0.918806	-0.472747	1.09998	1.06061	0.923773	0.888965	0.183687	0.36025	-1.99881	-1.72463	-1.28316	-1.27852	-1.21676	-1.30616	-1.40137	-1.06483	-0.910358	-0.792465	-0.989852	-1.29378	-1.38749	-0.454942	-0.530655	0.0420432	-0.518622	-0.76214	-0.568497	-0.150639	0.00607169	-0.533442	-0.808354	-0.688007	0.160857	0.101346	-0.321016	-0.319912	-0.950561	-0.962331	-1.00033	-1.10441
-0.315268	-1.05638	-0.186258	-0.851126	-1.31747	0.389914	-0.650036	1.20934	-0.139629	0.355501	-0.0600369	-0.244018	0.388694	1.25486	1.23394	1.20251	0.396186	0.68673	-1.21699	-1.39987	-1.44668	-1.22543	-1.21936	-1.98993	-1.07179	-1.01515	-1.06838	-1.33783	-0.814533	-1.39974	-0.630351	-0.529871	-1.21547	-1.66782	-1.11608	-1.65991	-0.826945	-0.729525	-1.71065	0.533009	0.593229	0.22854	0.149665	-1.08274	-0.553256	-1.1322	-0.131526	-1.07607	-0.593334	-0.661797
-0.292569	-0.813833	-1.38975	-0.67508	-1.00233	-1.29016	0.491684	1.17381	0.996719	-0.20226	-0.289283	0.176377	0.387662	0.268299	0.932573	1.22395	0.169885	-0.606027	-1.24465	-1.26919	-1.40597	-2.16213	-1.34133	-1.37384	-1.56319	-1.46798	-0.983986	-0.916886	-0.942236	-0.531179	-0.223957	-1.44731	-1.16993	-1.52778	0.748025	-1.54722	-1.67809	-0.523978	-1.73503	0.332313	-0.831289	-0.578946	-0.657626	-1.00922	0.632437	-1.06586	-1.05638	-1.25353	-1.27935	-0.688041
-0.29174	-1.29131	-0.359469	-1.34567	-0.228636	-1.72775	0.300437	1.19933	0.522004	-0.0292141	1.23385	0.796067	1.22892	0.281848	1.17259	1.22683	1.29331	0.276793	-1.38089	-1.31324	-1.59769	-1.33346	-1.85084	-1.28519	-1.8228	-1.75004	-2.16213	-1.29135	-1.20128	-1.1296	-0.352609	-0.866386	-1.20907	-1.21339	-0.241861	-1.46386	0.297053	0.130496	0.214852	-1.27545	-0.744985	-0.976111	-1.06905	-1.20578	-0.975342	-1.17634	-1.28709	-1.29317	-1.32738	-0.875492
-0.570168	-1.42919	-1.08772	-0.0272892	0.205627	0.161329	-1.57914	-1.92528	-1.41716	-1.46417	-0.208287	1.13158	1.22724	0.567672	-0.196237	1.22267	0.508856	-1.49867	-1.7102	-1.76785	-1.6719	-1.19405	-1.43517	-1.90169	-1.65268	-1.66648	-2.16213	-1.43192	-1.48177	-0.125415	-0.748367	-1.19637	-0.701339	-2.16213	-2.16213	-1.651	1.35039	-1.70712	0.853981	1.17282	1.22357	0.116792	-0.119476	-0.12031	-0.866158	-1.05839	-1.10767	-0.427185	-0.978568	-0.00450354
-0.633513	-0.455912	-0.563907	-1.28271	-1.03664	0.0645102	-1.0605	-1.19729	-1.18608	-0.766239	-1.54607	-1.64342	-1.53609	0.062242	1.20544	0.483019	0.185476	-1.58145	-1.50743	-1.33475	-1.42029	-1.73691	-1.35027	-1.56048	-1.69846	-1.74864	-1.87252	-1.80588	-1.0761	-0.500176	-0.469055	-0.124162	-0.769924	-2.16213	-2.16213	-0.13481	-1.64392	-1.89165	0.373314	0.619161	1.12554	0.0483683	0.281468	-0.755966	-0.623991	-0.653954	-0.954481	-1.57296	-1.10282	-0.914089
-1.41229	-0.848253	-1.35737	-1.42463	0.313426	-0.989019	-0.89376	-0.681711	-0.698425	-1.85293	-0.660267	-1.77205	-1.42841	-1.42165	-0.245087	-0.0577728	-2.05113	-1.85873	-1.57795	-1.21384	-1.17367	-1.43238	-1.24655	-1.77948	-1.76789	-1.63845	-2.16213	-1.82033	-1.94989	-2.16213	0.0594938	-0.44499	-2.16213	-0.383885	-0.0793314	-1.57194	0.824669	-1.83721	-1.8087	-1.20277	-0.914272	-1.11542	-1.11782	-0.776057	-1.24954	-1.07411	-1.25009	-0.732306	-1.27509	-1.57132
-1.20184	-1.61775	-1.81372	-1.23612	-1.2989	-0.951047	-0.451791	-0.900738	-0.832145	-0.600172	-0.616811	-0.876412	-1.73747	-1.80721	0.390216	0.368791	-1.76171	-1.44531	-1.47961	-1.72539	-1.99246	-1.26456	-1.63977	-1.3932	-1.62541	-1.63533	-2.01021	-2.02709	-1.29891	-2.00056	-1.05434	-2.16213	-1.55427	-0.305401	-0.390393	-0.33753	1.23419	0.691459	-0.762894	1.26756	-0.950535	-0.918494	-1.37739	-1.34551	-0.951162	-1.41746	-0.72524	-1.57737	-0.441203	-1.7966
-1.83665	-1.68392	-1.11153	-1.41079	-1.39047	-1.30896	-0.97749	-0.495531	-0.436912	-0.600046	-0.370874	-0.61767	-1.76676	-1.34508	0.286475	0.376137	-1.56998	-1.60379	-1.31624	-2.0213	-1.96497	-1.50456	-1.5071	-1.7937	-1.87379	-1.67958	-1.77638	-2.16213	-1.58785	-1.15937	-0.650594	-2.16213	-1.15545	-2.16213	0.799805	0.368582	-1.23224	-1.46753	-2.008	-1.90164	0.46472	-1.82936	-0.603102	-1.1725	-1.36402	-0.781589	-0.587922	-1.49035	-1.43219	-0.799471
-1.62953	-1.78783	-1.89083	-1.85024	-0.709629	-0.614883	-0.61883	-0.41548	-0.610095	-2.16213	-0.534476	-2.16213	-1.44944	0.362347	0.383749	-1.25375	-1.47627	-1.9179	-1.86264	-1.76508	-1.86743	-0.890882	-1.19845	-1.41793	-1.33621	-1.82082	-2.16213	-1.56823	-1.59917	-1.07286	-0.848984	-0.689667	-1.5178	-1.55913	0.073624	-2.09853	-2.0502	-0.999901	-1.42624	-0.686204	-1.14462	-1.57798	-1.47692	-1.32492	-0.769764	-1.15389	-0.976065	-1.26867	-1.52579	-1.61081
-1.95796	-1.77812	-1.43819	-1.32584	-1.39125	-1.06103	-0.973918	-0.865594	-0.894636	-0.736265	-0.910913	-2.16213	-2.02408	0.370523	-1.60926	-1.35227	-1.82434	-1.91741	-1.71214	-0.946321	-0.959757	-1.81	-1.90878	-2.16213	-1.79745	-1.8853	-2.16213	-1.94495	-2.16213	-1.41004	-1.4149	-0.297101	-1.30475	-2.16213	-2.16213	-1.23118	-2.09639	-1.98292	-1.00726	-1.87309	-1.37852	-0.816399	-1.65278	-1.50392	-0.864754	-1.00871	-1.30814	-1.03936	-1.1655	-0.974995
-1.9125	-1.83186	-1.7951	-1.82596	-1.33871	-1.08926	-1.51035	-0.882135	-0.554611	-0.524939	0.334875	-1.02831	-0.918854	-1.60782	-1.11011	-1.71551	-1.95277	-1.72264	-1.84957	-2.01326	-1.63691	-1.05021	-2.12189	-1.90768	-1.9321	-1.70668	-2.16213	-2.00892	-2.16213	-1.95237	-1.58689	-2.16213	-0.76259	-1.46866	-1.42749	-1.9279	-1.83313	-2.16213	-1.82886	-0.951592	-1.32984	-0.929994	-1.60712	-1.64115	-0.980034	-1.33148	-1.36298	-1.46755	-1.50699	-1.60867
-1.97186	-2.02358	-1.92886	-1.55379	-1.53009	-1.04756	-0.47972	-0.556283	-2.01969	-1.09287	-1.00981	-0.673954	-1.85241	-1.83638	-1.92026	-1.88759	0.00691502	-1.14004	-0.603353	-1.14699	-1.06629	-1.03012	-1.14024	-1.84761	-1.74842	-1.57662	-2.16213	-1.84391	-1.63042	-0.983497	-2.16213	-1.26984	-1.19689	-1.6889	-1.57251	-1.01335	-0.580918	-2.08558	-1.9626	-2.05567	-1.30339	-1.81486	-0.898632	-1.59529	-0.877223	-1.85114	-0.342753	-1.13617	-1.11492	-0.292781
-0.20609	-1.66261	-1.89269	-1.28131	-1.04143	-0.870205	-1.02305	-0.886115	-1.16642	-0.846114	-1.8971	-1.21376	-1.53689	-0.276141	-1.80269	-0.668407	-1.79868	-0.225179	-0.799598	-0.778078	-0.998958	-2.16213	-2.16213	-0.929726	-1.64526	-1.02921	-2.16213	-1.75632	-0.865293	-1.02651	-1.59045	-2.16213	-2.16213	-0.832616	-0.746429	-0.726265	-1.93353	-1.35185	-1.553	-1.92146	-1.31841	-1.43621	-1.45935	-1.09044	-1.81647	-1.18145	-1.54358	-1.4436	0.13335	-1.90146
-1.09746	-1.19841	-0.47016	-1.26078	-1.59692	-1.52706	-1.43798	-1.9272	-1.79886	-0.707759	-1.29334	-0.134207	-1.9827	-0.977591	-1.35432	1.01758	-1.89527	-0.339451	-1.86241	-1.79539	-2.16213	-2.16213	-1.66925	-1.6711	-0.488585	-0.552569	-1.78397	-1.97567	-1.92637	-1.8648	-1.69912	-1.15252	-1.93574	-1.63856	-1.59426	-1.7068	-1.04214	-1.50088	-1.16915	-1.53837	-1.74375	-1.76826	-1.29181	-1.5653	-1.28819	-0.290163	-0.4621	-1.40582	-1.77744	-1.67
SYT4
-1.38735	0	0	0	0	0	0	0	0	0	0	0	0	0	0	0	0	0	0	0	0	0	0	0	0	0	0	0	0	0	0	0	0	0	0	0	0	0	0	0	-1.4461	1.24515	0.837665	-1.15818	0	0	0	0	0	0
-1.36087	0	0	0	0	0	0	0	0	0	0	0	0	0	0	0	0	0	0	0	0	0	0	-1.51805	-1.88035	-0.408203	0.324368	0.230392	1.65855	-0.0400575	0.875367	0.479549	0.995121	0.333498	0.591813	0.680885	0.725452	1.40826	1.09682	0.118683	0.22717	-1.18828	-0.668266	-0.0681652	-0.145793	1.16338	-0.207495	0	0	0
0	0	0	0	0	0	0	0	0	0	0	0	0	0	0	0	0	0	0	0	-1.70513	-1.29184	-0.736424	1.10336	0.607865	1.58582	0.722021	0.980905	0.875764	1.03334	0.69455	0.68926	0.471528	0.389576	0.427939	0.30769	0.00257336	-0.310018	-1.67745	-0.212955	1.30188	1.12818	1.09142	0.971288	1.39751	-0.321388	-0.481169	0.0721967	0.327006	0
0	0	0	0	0	0	0	0	0	0	0	0	0	0	0	0	0	-1.14524	-1.59125	-1.12953	1.16405	0.468585	0.778279	0.578062	1.06219	1.26011	2.00423	1.16207	1.77484	0.814649	0.410961	1.48923	1.85377	0.191297	1.3511	1.00118	1.5255	1.40534	0.552266	0.633421	1.089	0.923684	1.02165	0.962054	0.98207	1.79863	1.32936	0.59013	1.25656	-0.481547
0	0	0	0	0	0	0	0	0	0	0	0	0	0	0	0	-1.96043	0.106883	0.48696	1.17405	0.467943	-0.830449	0.896769	0.780235	1.13752	1.21957	1.11748	1.25453	1.11478	1.79691	1.47683	1.20704	0.685846	0.562527	0.798985	0.62096	1.22505	0.971235	1.34642	0.880405	1.21848	0.62096	0.62096	0.62096	1.01817	0.997979	1.52315	1.10851	1.47042	1.57123
0	0	0	0	0	0	0	0	0	0	0	0	0	0	-1.56263	-2.27361	0.612952	0.571894	-1.87678	-1.78453	0.695911	1.14006	1.30594	1.53789	1.14057	1.47078	0.951589	1.42944	1.28733	1.27795	0.887314	1.34149	1.19606	1.62397	1.21226	1.17375	1.03022	-0.0345649	-0.641819	1.16012	-0.27169	0.884502	0.969417	0.384356	1.94129	1.07667	2.46704	2.35834	1.52846	1.4621
0.460433	0	0	0	0	0	0	0	0	0	0	0	0	0	-2.14914	0.944007	0.690235	-1.78224	-1.65304	0.560515	1.64722	1.13872	1.1282	1.33959	1.09915	0.968724	0.982655	1.42899	0.916055	0.916065	1.6322	0.875956	0.957534	0.937098	1.36695	1.18928	1.58921	0.937987	1.11052	1.26948	1.08716	0.791068	0.781912	0.718466	0.773492	-0.178809	1.36506	1.41629	1.12055	1.35103
-1.66607	0	0	0	0	0	0	0	0	0	0	0	0	-1.88528	-1.0931	-1.40773	-1.76705	-1.64413	1.27362	1.21563	1.49402	1.13321	1.50068	1.1036	1.17476	1.33507	1.53407	1.44332	1.34151	0.844851	1.35188	1.28842	0.845428	0.909558	0.978961	1.30994	1.38241	1.37749	1.36835	1.33362	1.60646	0.939229	0.764475	2.26633	2.00395	-0.00892714	-0.0230013	1.66294	1.55022	1.58843
-1.06699	0	0	0	0	0	0	0	0	0	0	0	-1.15555	-1.0409	-1.14931	-1.0863	-1.12419	-1.97963	1.19409	2.01991	1.20899	1.13417	1.49021	1.23697	0.979527	1.42425	1.34521	1.54545	1.402	1.37386	1.12026	1.20388	1.15258	0.84409	0.896664	0.909435	1.39623	1.27713	1.50311	1.1733	1.2311	1.1603	1.15533	0.989155	0.961125	0.889698	0.27702	1.23394	1.58475	1.40742
-0.0775906	0	-1.07221	-1.89529	-2.13949	0	0	0	0	-1.34675	-1.55884	-1.31687	-1.83646	-1.08562	-1.18843	-0.831348	-1.06586	-1.25637	1.46184	1.44771	1.47932	1.40375	1.86538	1.44759	1.28074	1.49207	1.18259	1.21427	1.19491	1.18378	1.37766	1.31135	1.66073	1.00101	0.701325	0.834664	1.11964	0.918724	1.28564	0.93192	0.729286	0.840439	0.363478	1.1845	0.557251	1.2551	1.21899	1.3314	1.16459	1.51428
-0.293075	-1.95224	-1.58019	-1.23919	-0.419389	-1.14138	-1.56253	-1.69424	-1.52019	-0.938221	-1.0869	-0.937558	-0.267322	-0.89756	-0.866764	-0.955593	-0.934242	-0.499095	1.09844	1.4365	1.89874	1.37722	1.38028	1.95706	1.61854	1.40331	1.43134	1.39274	1.2812	1.15121	1.3387	1.47696	0.909205	1.01551	0.982011	0.868112	0.282266	0.187522	0.966907	1.29142	1.92898	0.646508	1.33403	1.26532	0.902787	1.74754	1.19822	1.33255	1.15857	1.34503
0.247858	-1.33883	-1.51605	-0.326941	-0.629711	-1.1091	-1.30262	-1.19953	-1.39328	-1.51659	-1.19378	0.0939115	0.144387	-1.18363	-1.1757	-0.798034	-0.823829	-1.15609	-1.6426	0.41778	1.40823	1.42877	1.1442	1.10759	1.15029	1.26351	1.46049	1.23319	0.933439	0.914677	1.5424	0.877047	1.54927	1.63252	0.963426	1.39273	1.00501	0.50874	0.576055	1.49679	1.94942	1.29765	1.51496	0.905048	0.356799	0.895697	1.23304	1.34614	0.931552	1.22005
-0.611977	-1.52385	-0.0275703	-1.05625	-1.7598	-1.15447	-0.918616	-0.894196	-1.18819	-1.11621	-0.928344	-1.25454	-0.548453	-1.41985	-1.15126	-0.750509	-0.85351	-1.48256	-1.26383	-1.52531	1.25014	1.33379	1.8172	0.894605	0.637032	1.72764	1.14098	1.1261	1.1779	1.40208	1.64845	1.62186	1.66884	1.08307	1.72616	1.12642	0.908035	0.627283	0.632021	1.34056	1.35142	1.25599	1.98408	1.34511	1.02493	1.0234	0.201926	1.00472	0.981571	0.930163
-1.74379	-0.765987	-0.213164	-1.63745	-1.03623	-0.886682	-1.26977	-0.869304	-1.13087	-0.830565	-1.01134	-0.746602	-0.954022	-0.873422	-1.07922	-0.898079	-0.85351	-1.45566	-1.40123	-1.11007	0.439928	1.54834	1.00033	-0.426321	-0.993888	-0.944015	0.1346	0.863817	0.853913	1.12168	1.23039	1.44296	1.48842	1.52868	1.40856	1.53861	0.941235	0.721781	0.57521	0.869382	1.80999	1.82883	1.28141	0.369207	0.855368	1.03534	0.980142	0.984994	-0.97817	0.902852
-0.972506	-0.41056	-0.395136	-0.286026	-0.633287	-1.0447	-0.87149	-1.14393	-0.756525	-0.761527	-0.976795	-0.825429	-1.26923	-0.884405	-0.94902	-0.854643	-0.652168	-1.1877	-0.85351	-0.842522	-0.866071	-1.57297	-1.0862	-0.555663	-0.905883	-0.557727	0.0792894	0.0887082	0.240822	0.879709	0.722584	1.02834	1.16133	1.50102	1.72749	1.41885	0.95203	-0.4147	0.650937	0.797098	1.53829	1.42713	1.17902	0.62096	0.610182	0.996879	1.03633	0.974977	1.01824	0.799709
-0.285381	0.205164	-0.44095	-0.655608	-1.22651	-0.870142	-1.2157	-1.2665	-1.22045	-1.06784	-0.651954	-0.785447	-0.629551	-1.1936	-1.37945	-0.653651	-0.460175	-0.629485	-0.173855	-0.130731	-0.0846783	0.035683	-1.13567	0.45043	-0.598478	-0.454325	-0.590226	0.0226774	0.0084499	-0.588047	0.37197	-0.173274	0.63346	1.5123	1.49999	1.71435	1.60371	0.813007	0.698855	0.912557	1.06912	0.591789	1.25909	0.304811	1.01933	1.00808	0.49893	0.772114	0.907881	0.754993
0.309586	-0.766109	-0.89258	-0.962574	-0.872731	-0.776025	-0.764919	-1.25114	-0.660885	-0.546334	-0.85388	-0.753451	-0.470229	-1.22571	-0.950999	-0.435113	-0.519159	-0.749573	-0.481362	-0.211615	-0.873484	-0.967005	-0.279954	0.490019	-1.00782	-0.895824	0.395425	0.0603967	-0.640816	-0.594491	-0.311458	0.290308	0.793064	1.07129	0.880485	1.36249	1.71468	1.11856	-0.726671	1.15697	1.40623	0.793014	0.37953	0.510189	0.604559	0.749084	0.751154	0.302262	0.687211	0.726871
-0.194281	-0.912158	-1.08391	-0.938961	-0.772529	-0.71518	-0.889717	-1.02061	-0.967931	-0.64129	-0.942963	-1.1676	-0.959008	-0.863921	-1.21379	-0.593794	-0.610492	-0.41329	-0.334324	-1.03451	-0.563216	-0.732776	0.355054	-0.107847	-0.965046	0.0160457	0.0808596	0.838387	-0.688576	-0.135592	-0.607225	-0.314364	-0.181093	1.11627	1.312	1.78588	1.02954	1.2909	-0.940734	0.512243	1.44374	1.50599	0.308312	0.497787	0.280898	0.415432	0.491536	0.099854	0.227448	0.659544
0.0136156	-0.298602	-0.427252	-0.812519	-0.56821	-0.479381	-0.954901	-0.956869	-1.10045	-1.14069	-0.937034	0.0903664	0.0722611	-0.817952	-0.767261	-0.34889	-0.399949	-0.442133	-0.61608	-0.0176342	-0.268137	-0.220991	-0.96686	-0.0930775	-0.344577	-1.11245	-0.90688	-0.834108	-0.811896	-0.853142	-0.769556	-0.65131	0.962279	1.18661	1.13507	1.24338	1.07546	0.816267	-0.829383	-0.506627	0.867879	1.01581	0.976073	0.31142	-0.213445	0.378015	0.0425302	0.711875	0.607059	0.402756
-0.632	-0.718625	-0.80509	-0.450255	-0.796145	-0.357452	-0.971192	-0.685725	-0.162474	-0.313311	0.383465	-0.503896	-0.972246	-0.712748	-0.681776	-0.0670646	-0.353134	-0.585352	-0.558667	-0.791472	-0.165491	-0.300702	-1.27288	-0.271698	-0.192245	-0.693652	-0.501614	-0.942491	-0.142145	-0.345723	-0.370495	-0.439151	-0.334448	1.07697	1.4245	1.49854	1.2456	1.2377	0.136542	-0.194252	1.0997	0.967426	0.690788	0.48012	-0.284478	0.279111	0.426693	0.386377	0.506395	1.23253
-0.75344	-0.749895	-0.387269	-0.691384	-0.758552	-0.207311	-0.371072	-1.22978	-0.523066	-1.11223	-0.391212	-0.939591	-1.55662	-0.891266	-0.921256	-0.721201	-1.01214	-0.654312	-0.67893	-1.1896	-0.509032	-0.497094	-0.385176	-0.389853	-0.347398	-1.47734	-0.757216	-0.877082	-0.230636	-0.115758	0.483203	-0.0387211	-0.527087	1.0974	1.56941	1.18257	1.6915	1.21012	1.13109	-0.0236296	0.597753	1.29673	1.66534	-0.0814251	0.217979	0.299928	0.398428	0.00868979	0.0807822	0.683999
-1.23753	-0.607684	-0.428266	-1.73576	-0.893229	-0.821351	-0.766018	-0.687581	-0.322145	-0.208486	-0.845778	-0.83108	-0.921526	-0.889125	-0.932842	-0.947776	-0.789396	-0.998734	-0.82682	-1.40707	-0.716524	-1.07229	-1.32431	-1.86596	-1.22805	-0.543456	-1.22411	-1.24303	-1.04885	-1.04574	-0.884871	-1.38069	-0.462343	-0.531602	1.11514	1.52267	1.51011	0.663363	1.23922	0.823194	-0.449021	1.03596	1.11009	0.496539	0.292575	0.248928	-0.0913871	0.300669	0.595607	0.89514
-0.549937	-0.506847	-0.366045	-0.880024	-0.379516	-1.61606	-0.661635	-0.509718	-0.698544	-0.769021	-1.31233	-1.55416	-1.65855	-1.49368	-1.74689	-1.50557	-0.861366	-0.832359	-1.08235	-0.764408	-0.722705	-1.32227	-1.83839	-1.70157	-0.734484	-0.239918	-1.03505	-0.266247	-1.4483	-0.438055	-1.07312	-1.43297	1.14076	-0.115308	1.35841	1.32452	1.47326	1.20637	1.47603	1.32906	-1.09016	1.10636	1.07883	1.33302	1.77816	1.14888	0.684125	1.12237	1.24238	0.0890749
-0.807709	-0.68145	-0.486288	-0.37826	-0.854374	-0.206359	-0.64892	-1.65701	-1.04319	-0.844875	-0.381049	-0.298773	-1.07043	-2.00598	-1.70149	-1.22128	-1.40778	-1.18267	-0.874277	-0.840796	-1.16758	-0.792632	-1.88979	-0.675665	-0.944568	-0.799627	-0.822076	-0.3133	-1.34715	-0.734394	-1.47501	-0.583188	-1.40448	0.781407	1.13833	1.66783	1.5019	0.685095	1.20132	1.56744	0.748941	-0.395754	1.30316	0.767662	1.20453	1.23065	1.23766	0.772572	-0.85102	1.00422
-1.80357	-0.152371	-0.445805	-0.765197	-0.489553	-0.872532	-0.512354	-0.617573	-0.665494	-0.871633	-0.789338	-1.85846	-1.81176	-1.1153	-1.28784	-1.57381	-1.16313	-1.01857	-1.0589	-0.896913	-2.04674	-0.843251	-2.0385	-2.07964	-1.291	-0.91395	-0.882159	-0.887824	-0.547561	-1.28555	-0.583263	-0.614981	-1.63658	0.741354	1.43668	1.23826	1.70224	1.39514	1.82067	0.633501	1.32035	-1.37305	0.346995	1.38403	1.18608	0.598402	0.358056	-0.466067	-0.829197	1.42651
-0.112044	-0.460084	-0.133196	-0.925918	-0.465787	-0.326285	-0.552463	-0.49299	-0.807422	-0.974691	-0.464916	-0.661961	0.0359736	-1.33543	-1.34678	-2.00357	-1.13978	-1.06209	-0.973967	-0.991939	-1.37262	-1.49058	-1.60884	-2.08361	-1.36555	-0.925704	-0.841816	-1.31339	-0.830863	-0.91631	-0.55804	-1.00798	-0.989058	-1.01808	1.4726	1.72964	1.59636	1.93118	1.86648	1.85261	1.81286	0.670779	-1.40863	0.450564	0.479343	0.304554	-0.330885	0.184619	0.58022	1.40082
-1.38684	-0.258335	-0.887056	-0.520047	-1.35716	-0.48665	-0.481808	-0.476064	-1.11751	-1.18809	-1.20011	-1.26042	-1.4172	-1.53326	-1.38688	-1.14097	-1.12033	-1.05004	-1.46499	0.466774	0.471853	-2.28468	-1.4821	-1.57827	-1.10565	-0.966184	-0.872211	-1.32709	-1.24378	-0.91016	-0.834872	-0.853671	-0.579929	-0.915785	-0.194386	2.1537	1.33329	1.23568	1.18425	1.83026	1.20992	1.15659	-1.03499	-1.88952	-1.83273	0.195273	-0.119453	0.313935	0.568865	0.428194
-0.392007	-0.882651	-0.519903	-0.358174	-0.544798	-0.529815	-0.498361	-0.753559	-0.840329	-0.903009	-0.154755	-1.10828	-1.41564	-1.9462	-1.43467	-1.29768	-1.12882	-1.46709	-1.56971	0.43215	-0.084428	-0.165427	0.307526	-2.1717	-0.998847	-1.28174	-1.34991	-1.00269	-1.03387	-1.20523	-1.0292	-0.573655	-0.74081	0.70209	1.01086	0.738544	1.94632	1.44359	1.50553	1.86045	1.44479	1.39545	-0.368274	-0.976629	-1.12364	0.165196	-0.237128	-0.279895	0.591	0.502953
-0.866027	0.420408	-0.636408	-0.532505	-0.337088	-1.26434	-0.585937	-0.680253	-0.41845	-0.492077	0.0996077	-1.67241	-1.29245	-1.1242	-0.993068	-1.33583	-1.21773	-1.66732	-1.13908	-2.07139	-2.09548	-1.5412	-2.308	0.917015	-1.61197	-1.05891	-0.876658	-1.11435	-1.31897	-0.650809	-1.01731	-0.495663	-0.393441	-0.454566	-1.02328	-0.105863	1.46597	2.00834	1.45098	1.29581	1.29095	1.23409	0.0299913	0.156895	-0.798874	0.145296	0.000999118	0.573266	1.00682	1.3355
-1.18279	-0.344225	-0.268812	-0.18842	0.32623	-0.521082	-0.236676	-0.681434	-0.725362	-0.492519	-0.41189	-0.204985	-1.69539	-1.95212	-0.984473	-0.662673	-1.27291	-1.17381	-1.04308	-1.40984	-0.934522	-1.46705	-1.17904	-2.01263	0.214881	-1.68548	-1.152	-0.967386	-0.670704	-0.889566	-0.860653	-0.855544	-0.71738	-0.848621	-0.0416668	0.231706	1.50465	1.50388	1.38854	1.4766	1.85325	1.35062	0.585761	0.0017056	-0.285287	-0.0849552	0.110532	1.37972	0.560338	1.21109
-0.957187	-0.944446	-0.914782	-0.143381	-0.17669	-0.838595	-0.687655	-0.400854	-0.447346	-0.648848	-0.36405	-2.0432	0.187765	-0.918902	-1.03653	-0.555892	-1.24173	-1.29433	-1.03239	-1.09349	-1.85209	-1.18474	-1.87815	-2.01943	-1.0699	-0.777395	-1.06773	-0.94018	-0.676482	-0.91656	-0.901285	-0.846118	-0.776989	-0.641432	0.166362	0.847978	1.47949	1.5267	2.14543	1.19167	1.93714	1.83276	0.143347	0.0125123	0.278314	0.223389	-0.429462	0.661892	0.266149	0.645366
-0.696863	-0.545319	-1.0053	-0.958297	-0.185644	-1.13288	-0.956827	-0.299604	-0.517196	-0.314669	-1.05439	2.10455	0.453872	-1.35205	-1.33797	-0.835105	-1.36576	-1.27456	-1.58435	-1.68163	-1.41579	-1.48387	-1.25504	-0.972302	-1.30142	-0.0517926	-0.716312	-0.694001	-0.951247	-0.430946	-0.886917	-0.395084	-0.87537	-0.832512	-0.783955	0.575996	1.4862	2.28475	1.46286	2.07137	1.90151	1.3508	0.262929	0.127532	0.155219	0.120078	-0.111098	1.54725	1.60301	1.54614
-0.600724	-0.739759	-0.225421	-0.996645	-0.954655	-0.265451	-0.834818	-0.692899	-0.286196	-0.745242	-1.58286	-1.16251	-1.51526	-0.677444	-1.73512	-0.909107	-0.732181	-1.04696	-1.1812	-1.54578	-1.825	-1.40172	-1.58635	-1.29952	-0.918841	-0.74155	-0.923296	-0.960807	-0.911668	-0.234704	-0.475164	-0.664252	-0.40372	-0.501708	-0.468872	0.306189	0.744575	1.51658	1.0373	1.84667	1.65263	1.02627	-0.105003	0.506389	-0.10099	-0.35564	1.42824	1.55224	0.899005	0.0337905
-1.2979	-0.642752	-1.36331	-0.714633	-1.00152	-0.624303	-0.558645	-0.179104	-0.701295	-0.464326	-0.21754	-0.826563	-1.58327	-0.826238	-0.736993	-1.04206	-0.824902	-1.18191	-0.562074	-1.11643	-1.28221	-1.23255	-0.964372	-0.895288	-0.757519	-0.859778	-0.849593	-0.876632	-0.192444	-0.342793	-0.837364	-0.485941	-0.868466	-0.729017	-0.742321	0.336779	0.221204	1.27419	0.442028	2.00142	1.81459	1.50902	0.121911	0.508855	0.014524	0.137202	1.20301	1.76922	0.32139	-0.257038
-1.01182	-0.842419	-0.588381	-1.24703	-1.27375	-0.768931	-0.769054	-0.687727	-0.167465	-0.378141	-0.92134	-1.2549	-1.00781	-1.21452	-1.27763	-0.653981	-1.55997	-0.507388	0.16715	-0.194711	-0.982005	-1.51349	-0.903591	-1.07831	-0.355099	-0.804998	-0.782468	-0.784854	-0.0548617	-0.160291	-0.782936	-0.533617	-0.453876	-0.00426273	-0.619982	1.27786	0.306301	1.52383	1.20691	1.10168	1.28041	1.61251	0.687084	0.394111	0.232359	0.884247	1.44727	1.54171	1.53406	-0.0709361
-0.729766	-0.957628	-0.94398	-0.679015	-1.30371	-1.09261	-0.59819	-0.886213	-0.379524	-0.557694	-0.263835	-0.520273	-0.320247	-0.967255	-1.14486	-0.915615	-0.688595	-0.711279	-0.219881	-0.568033	-0.636069	-0.701089	-0.415004	-0.371907	-1.02547	-0.960166	-0.0986406	-0.484917	-0.0296246	-0.188305	0.0673608	0.613969	0.076786	0.503773	1.21257	0.588322	0.994273	1.20878	1.14909	1.00242	1.09012	1.05954	0.255062	0.301422	0.438448	1.6392	0.491157	1.289	0.779658	-0.652128
-1.09748	-1.3577	-0.535105	-1.04068	-0.992715	-1.18897	-1.02318	-0.697565	-0.654627	-0.23387	-0.593752	-0.286437	-1.03032	-1.0013	-0.245071	0.813364	-0.551428	-1.02553	0.211077	-0.32566	-0.454829	-0.558536	-0.41336	0.0515674	-0.00588288	-0.187968	0.085119	-0.218491	-0.433959	-0.433531	0.515264	0.849197	-0.284131	-0.840824	-1.08334	1.63208	0.522842	1.75786	1.31123	1.68416	1.20591	0.717897	0.32965	-0.658469	-0.61569	0.947128	0.93394	1.35081	0.653981	-0.184726
-0.224169	-1.35022	-0.987829	-0.798787	-0.591882	-1.13339	-1.24678	-0.784333	-0.367154	-0.17843	-0.511353	-0.557883	-0.459174	-0.170505	-0.254153	1.85991	1.38175	1.35539	1.44084	2.42081	-0.179812	0.0695229	-0.207696	-0.321251	0.311693	0.377903	0.461637	-0.337022	0.425758	-0.0144809	-0.314451	-0.654523	-0.280583	0.269031	-0.677351	0.126622	-0.112305	1.28597	-0.037139	1.84888	0.849932	0.736302	0.663032	-0.857022	-1.08878	1.09328	1.21044	1.23713	-0.633965	-0.935174
-0.793575	-0.867907	-0.969819	-0.928115	-1.08	-1.00646	-1.5335	-0.440574	-0.751502	-0.579684	-0.305949	0.115355	0.0407551	2.05597	1.31263	1.84709	1.84926	1.00974	0.777615	-0.346813	-0.0564164	0.295958	-0.182203	0.390157	0.629383	0.584876	-0.0704165	-0.340055	-0.155396	-0.51516	0.290926	0.737499	-0.230183	-0.50531	-0.822118	0.796175	0.276549	1.49232	1.67096	1.38357	1.78773	1.09889	0.660514	-0.649056	-0.85351	1.03448	1.3499	0.570768	-1.14238	-0.162436
0.594485	-0.78691	-0.921068	-0.987871	-1.10874	-1.17728	-0.144977	-0.604475	-0.601253	-0.58048	-0.283098	-0.536062	0.0779953	0.339689	1.01093	0.142733	2.27797	-0.281759	0.26055	1.27463	0.363034	0.106745	0.113421	0.10035	0.0106895	0.600914	0.69367	-0.0904313	-0.14348	-0.522278	0.391163	0.210258	-0.498565	-0.72625	-0.682135	-0.558808	-0.157409	0.815601	1.87372	1.7741	1.2788	0.854033	0.646117	-0.641793	-0.637834	-0.444664	0.46263	0.81926	-0.588439	-0.194748
0.496996	0.305567	-0.727641	-0.000390518	-1.03131	-0.170747	-0.0313652	-0.355168	-0.365974	-0.462693	-0.24049	-0.0968744	0.811465	0.360578	0.798537	0.332368	0.768128	0.791114	-0.165132	0.244002	0.315039	0.638648	0.627388	0.988695	-0.0162106	0.0962891	-0.0070202	0.524036	-0.0725225	-0.210155	-0.616019	-0.327958	-0.640234	-1.01306	-0.863716	0.845183	-1.49424	0.677117	0.746165	0.6164	1.45934	1.34175	-0.678094	0.5477	-0.689403	-0.85351	1.03	0.681165	1.02618	-2.03944
-0.108578	-0.533166	-0.72875	-0.103073	-0.813154	-0.228938	-0.532261	-0.351306	-0.339298	-0.617584	-0.023463	1.97481	0.707668	0.239017	1.66461	1.63083	0.350775	1.60273	0.772869	1.84113	0.278087	0.391541	0.474365	0.783903	-0.0262583	-0.00900018	-0.0196555	0.50162	-0.0089984	-0.170333	-0.161068	-0.518704	-0.806313	-0.737024	-0.911933	-1.03149	-1.11189	-0.271581	0.577017	1.15729	0.551286	0.760443	-0.0161606	-0.712078	-0.757871	-0.340515	1.0915	0.646181	0.995939	1.21356
0.185016	0.481409	-0.680913	-0.868164	-0.423065	-0.0524359	-0.48449	-0.590134	-0.0905401	-1.04342	1.68553	0.546169	0.423569	0.323851	0.452926	0.546138	0.209619	1.49537	0.644945	1.612	0.652894	0.551881	-0.0136012	-0.222335	-0.0133872	-0.0772113	-0.357824	0.255528	-0.130332	-0.0593065	-0.352947	-0.110799	-0.634747	-0.150828	-0.870452	-1.08948	-0.489987	2.04274	0.503732	0.52929	1.01711	0.58589	-0.745544	-0.85351	0.49117	0.623007	0.26407	0.632074	1.1681	0.115436
0.458566	0.49723	0.264891	-0.914984	-0.603964	-0.185803	-0.514193	-0.595347	-0.565453	-0.1736	0.709504	0.810869	0.571219	0.345998	1.3842	1.28551	0.399003	0.833588	1.4362	-0.772351	-0.327763	-0.0216806	0.442093	-0.0162458	-0.18108	-0.0647428	-0.0454102	0.195299	0.0422221	-0.0793208	-0.656311	-0.733588	-0.803623	-0.853262	-0.894094	-0.823454	-1.69719	1.57291	0.620732	1.72145	1.92084	-0.274329	-0.85351	-0.85351	-0.192863	-0.804027	-0.832257	0.423651	0.677783	0.686282
0.730754	0.109829	0.102726	-2.05296	0.322823	-0.879958	-0.351054	-0.325038	-1.10433	0.560785	0.967117	1.04997	0.612325	0.182819	0.725185	1.18298	1.29852	1.09701	0.476525	-0.0530207	-0.838758	-0.0187563	-0.173508	-0.136067	0.372118	0.187979	0.234514	-0.0711458	0.149762	-0.0798346	-0.99828	-0.289202	-0.723837	-1.05002	-1.10456	-1.10047	2.09813	0.124297	0.461381	0.963195	0.390848	0.363736	0.611175	-0.85351	0.726694	0.711881	-0.0921002	0.472396	0.492016	0.47219
0.173112	-0.714535	-0.898743	-1.01668	-1.72421	-0.655863	-0.0489132	-0.771133	-1.09261	1.7956	0.556788	0.55481	1.26374	1.31548	0.919954	1.08201	0.832696	1.16573	-0.480264	0.55103	-0.826312	-0.0188339	-0.167368	0.17038	-0.225728	0.193568	0.157141	0.0692209	-0.145812	-0.696246	-0.531794	-1.61246	-0.475362	-0.752013	-1.91028	0.836286	1.18805	1.78876	0.438371	0.321051	-0.252235	-0.297098	0.560168	-0.806178	-0.168838	0.224247	-0.890755	-0.795024	-0.158506	-0.0602785
0.932784	-1.04368	-0.893911	0.10328	-1.00864	0.147505	-1.09559	-1.41649	-0.658876	0.842444	0.745369	0.47551	1.11919	1.14452	0.775027	0.930368	0.357016	1.20896	1.36674	-0.47505	-1.14039	0.382977	0.235093	0.222993	-0.0683866	-0.206518	-0.205358	-0.591325	-0.125883	-0.108017	-0.263339	-0.678326	-0.790774	-0.674337	-1.91177	1.09774	-0.00769321	1.51692	0.52599	-0.717387	0.544501	0.0978593	0.56126	0.718035	-0.639605	0.472273	0.405074	-0.680988	-0.200774	0.163401
0.588218	0.143304	-1.13257	-0.998831	0.0618	-0.0403375	-1.23128	0.790494	1.78298	0.951736	1.00242	0.693215	1.1371	0.455557	0.797312	1.19158	0.521024	0.997041	0.677894	0.788995	-1.10036	0.00565922	0.0654914	-0.0531247	-0.187921	-0.212761	-0.130846	-0.312251	-0.122251	-0.100829	-0.248177	-0.450644	-1.63602	0.924736	2.34037	0.0597117	0.78072	0.907399	-1.15909	-2.01735	-1.16255	0.935565	0.883986	-0.459432	-0.652657	-0.943598	-0.203971	-0.765355	0.517258	-0.658491
-0.268753	0.671138	-0.975805	-1.05524	-0.533708	-1.00821	-1.37326	1.70748	1.10901	0.675598	0.525329	0.502763	1.00392	0.311235	-0.0352006	0.795105	0.504675	1.26403	1.26307	0.599159	-0.470546	0.751542	-0.171911	-0.303156	-0.41615	-0.0533679	-0.106045	-0.33745	-1.05805	-0.400788	-0.670064	-1.03512	-1.15113	2.49721	0.911839	0.594702	-1.87753	0.52608	0.872804	-0.45947	1.13568	1.10789	0.474146	0.952079	0.143147	0.619293	0.454616	0.714123	0.209622	0.449865
0.573006	0.563505	0.435636	0.465416	-1.16676	-1.23647	0.705376	0.884799	0.940881	0.409032	0.708593	0.271833	0.851259	0.83041	0.922536	1.24978	1.17791	1.23113	-0.00824678	-0.0556349	-0.598365	0.0824655	1.0296	0.216288	-0.232475	0.124794	-0.523462	-0.0540325	-0.0838993	-0.984643	-0.987122	0.886189	0.469194	-0.0761853	0.0419013	-0.62194	-0.436053	0.599672	-1.04086	1.2577	0.856261	1.16919	0.996317	0.974877	0.960378	0.480447	1.01152	0.717258	-1.1378	0.645411
-0.676354	0.416833	-1.12108	0.589155	0.499399	-0.254257	1.64982	-0.0984719	0.62096	1.42998	0.910826	0.251423	0.313426	0.781605	0.833003	-0.0965176	0.451833	-0.228156	0.822007	1.2315	-0.515392	-0.561274	1.08616	0.655012	0.244597	0.0734187	-0.251921	-0.512323	-0.888946	-1.41113	1.85891	1.79974	1.43181	-0.844036	-1.61519	-1.25589	-0.248839	-0.302126	1.17651	1.02013	0.890552	0.957343	1.00741	1.18937	1.0121	1.26187	0.319921	0.741598	1.0964	0.82759
-0.159023	-0.0722279	0.567415	0.504426	0.039032	0.994832	0.486459	1.18576	-0.158808	0.71014	0.583194	1.03637	0.843999	0.717542	0.176526	0.52167	0.624752	0.795176	0.422658	0.707864	-0.0955065	1.02742	-0.426276	-0.207921	-0.42673	-0.710044	-0.237091	-1.07695	-1.27814	0.0359274	0.257131	0.642985	-0.798518	-1.5384	-0.833621	-0.838901	1.21536	-0.300341	1.24525	-1.10804	-1.15127	-1.5374	1.17314	1.1913	1.5372	0.94203	0.913664	0.906847	1.11434	0.788607
0.337225	-0.167171	-0.85351	-1.1081	0.290094	1.25878	0.323182	0.536407	0.928231	0.167596	0.555474	1.17085	0.875214	0.701719	0.719285	1.08119	0.539938	0.058561	0.197305	-0.0817428	1.42073	0.621493	-0.587431	-0.683092	-0.821204	-0.871899	-1.43416	0.0237278	0.123838	1.60273	0.486848	-0.897047	-0.567778	-0.811492	-0.823098	1.05848	-0.257385	-0.365493	1.25609	-0.871034	-0.126147	1.16363	1.19295	-1.45897	1.59278	-0.624131	1.51586	1.07615	1.04555	0.214753
0.836014	-0.85351	-0.27062	-0.478684	0.518978	1.36822	1.42846	1.62678	1.26867	1.00575	0.618356	1.34638	1.08142	1.13984	0.795436	0.736563	0.326606	-0.870517	0.032627	0.306503	0.126056	-1.39084	-2.32798	-1.90486	-1.53892	-0.400637	1.68439	1.47769	0.541143	-1.57952	-1.54485	-1.45021	-1.09212	-0.993874	-0.613442	1.08331	0.788879	1.13882	-0.192347	1.30893	1.2502	0.633881	0.463637	1.74064	1.05996	1.08529	1.3418	0.642144	1.2329	1.36551
-0.508553	-0.520246	-0.147798	0.696789	0.643557	1.40205	1.43258	0.660349	1.60844	1.03394	0.269998	0.874089	0.997191	0.355751	1.11914	0.581863	0.592012	-0.0456389	0.863758	0.100441	1.15041	0.379289	1.12994	1.3407	-0.0351393	0.664775	1.44025	0.345652	-1.28827	-1.07681	-1.41104	-1.46004	-1.11633	0.982846	-0.293897	0.146263	-0.456645	-0.368675	0.727242	1.19184	0.70445	1.33643	1.26523	1.19791	1.2167	1.39553	0.524217	1.27267	-1.55085	-0.170818
0.465309	-1.02958	-0.85351	1.00221	0.7597	0.183601	0.51325	1.60693	1.61735	-0.0388358	0.893057	1.55167	0.869252	-0.860494	1.39008	1.22071	1.02748	0.540612	1.09824	0.381638	0.585114	0.970528	0.137324	0.0942612	0.058669	0.733435	0.656254	0.0746184	-1.1226	-1.79259	-1.35889	-1.20071	-0.0655168	0.840033	-0.747383	-0.748022	0.893033	0.293628	0.364714	1.36425	0.694906	-1.08339	-0.14205	1.06248	0.836691	-1.11914	1.17673	1.14978	-0.23302	-0.57684
0.951548	-1.08268	0.454412	0.837796	-0.121976	-0.587087	-0.188138	-0.166468	-0.118634	0.197816	-0.569829	0.490404	0.762216	-0.39924	1.09316	1.375	1.24303	1.13564	0.78636	0.814161	0.62691	0.881585	0.30486	0.0926347	0.594942	-0.0435113	0.0067869	-2.07042	-1.63803	-1.2339	-1.02867	-1.56535	-1.10736	0.132141	1.01134	0.510901	-0.571148	-0.119357	1.25919	1.1618	0.784138	0.416107	0.235301	0.731438	-1.29774	1.13421	0.600195	0.601864	-0.925715	0.932997
0.412255	-1.06911	-0.135635	0.35095	0.234371	-0.394528	0.378796	1.62485	0.212695	1.67735	1.28639	0.470249	0.931255	0.433721	-0.887506	1.39709	0.147755	0.811107	0.418147	0.105977	0.864055	1.06576	-0.00941757	0.671243	-0.278941	-2.32798	-2.06069	-2.23242	-0.117507	-2.06267	-1.75472	-1.06816	-1.34478	-0.418775	-0.0340902	0.560715	0.959745	0.432972	0.861969	0.547778	0.700868	1.22338	0.885269	0.442955	-0.945447	-0.501434	-0.16777	0.495416	0.750887	0.667839
-0.529044	0.62096	0.457328	1.36865	0.141464	0.821301	1.56734	-0.626726	-0.369747	1.51134	0.0388312	1.03308	0.250546	1.36254	-2.04175	0.326707	1.62791	0.295317	1.022	0.550365	0.48267	1.33459	-0.63316	-0.992787	-2.32798	-2.32798	-1.55571	-2.15618	-1.26557	0.0880973	0.209012	-1.12226	0.342039	1.02604	0.766395	0.538904	0.536914	-0.0855422	0.276091	0.0966875	0.373556	1.05322	0.517916	1.23864	-0.283647	1.1065	0.584831	0.938244	0.546162	0.0285601
-0.417082	0.62096	-0.213463	0.195952	-0.00698013	1.51545	0.0411814	-0.392926	-0.666551	-0.973258	0.51396	0.271619	0.708371	1.15818	-0.862856	-0.650248	-0.864238	-0.425509	-0.84683	0.224147	-0.833187	-0.716875	-2.32798	-0.979374	-2.32798	-1.86144	0.278521	-2.32798	-0.310825	-0.112384	0.392291	-1.54594	-0.799652	-0.191404	0.758355	0.764342	0.635736	0.533101	0.447034	0.887133	-0.241507	0.488737	1.12944	0.785119	0.824906	0.531914	0.432184	0.466859	0.491782	-0.510037
-0.380675	0.462533	0.509049	0.397558	0.0804726	1.33112	-0.51969	-0.885	1.71416	1.81749	1.87422	-0.666208	1.47675	1.27698	1.50953	0.017477	-0.607499	-1.36128	-2.32798	-2.32798	-1.5173	-0.701992	-2.32798	-0.570443	-2.32798	-0.013925	-2.32798	-2.32798	-2.32798	-2.21524	0.414242	-0.517184	-1.45829	0.301904	-0.292677	0.361726	0.484069	0.781664	0.261963	-0.000834796	0.248363	-0.328711	0.0191907	0.779456	0.833931	0.726887	0.957772	0.630842	0.512171	0.930772
0.106984	-1.54329	-0.227786	-0.371759	1.13141	-0.703699	-0.583695	-0.55722	-0.758794	1.68867	1.803	-0.657734	1.18299	0.189053	1.42549	1.85076	0.60004	-1.37857	-1.17857	-1.32241	-2.32798	-2.32798	-2.32798	-2.32798	-1.54045	-2.32798	-2.32798	-1.61597	-2.32798	-0.048938	0.328843	-2.08606	-2.01478	-0.15464	0.389062	0.243037	0.653965	0.386267	0.6238	0.111907	-0.175889	-0.328841	0.340391	0.0850267	0.510552	0.774214	0.632594	0.643467	0.473844	0.703083
-1.59915	0.192925	0.680376	-0.165191	1.4285	-0.432109	-0.198086	-0.734871	-0.215021	0.262258	-0.470347	0.573153	-1.39918	1.45173	0.231031	0.155438	1.24474	1.57136	-2.00503	-1.92672	-2.32798	-2.32798	-2.32798	-2.32798	-0.419244	-2.32798	-2.32798	-1.70138	-2.32798	-1.50248	-0.475602	-0.123533	0.296492	0.154655	0.0699256	0.0973861	0.0565311	0.17245	0.106266	0.464558	0.502473	-0.0818716	-0.260409	0.793793	0.556306	0.161489	0.936304	0.184601	-0.720179	1.10892
0.0485711	0.503423	-0.206945	-0.882915	-0.966145	-0.398632	-0.433423	0.0304886	1.75838	-0.0869212	-0.307432	0.261596	0.686241	-0.918127	-1.29335	0.555031	-0.249933	0.853148	-1.63699	-1.99046	-2.32798	-2.32798	-2.32798	-2.32798	-2.32798	-2.32798	-2.00627	-1.98686	-2.32798	-2.32798	-1.75025	-2.32798	0.0784683	-0.274834	-0.456503	0.353243	0.529002	0.558132	0.530343	-0.00967876	1.02946	0.0677551	-0.274164	0.955935	0.692119	0.653796	0.668535	0.682556	0.775589	0.569014
-0.610901	0.485298	-0.307859	-0.639954	-1.57088	1.84718	2.06226	2.0385	-0.199996	0.474705	-0.107131	0.727027	-0.68764	-0.392613	1.45828	1.41919	-0.329781	-0.0412833	-1.46026	-2.06513	-2.32798	-2.32798	-1.9852	-2.32798	-2.32798	-2.32798	-2.32798	-2.32798	-2.32798	-1.99368	-0.943434	-1.22818	-0.650425	0.513813	-0.344219	0.491534	-0.5293	0.639319	0.695114	0.570709	0.589819	-0.158031	-1.33248	-0.839744	0.769699	0.812407	-0.12177	-0.0962376	1.18147	0.623193
0.0955892	-0.242404	-0.643628	-0.152592	0.447456	1.39589	-2.24385	0.753287	-0.645552	0.875982	-0.381393	-1.25564	0.852879	-1.4743	0.520015	0.956536	1.07683	0.285878	-1.81706	-1.81821	-2.02564	-1.91762	-1.9214	-2.07085	-2.32798	-2.32798	-2.32798	-2.32798	-2.32798	-1.68671	-1.17558	-1.00124	-0.557208	0.711492	0.164523	-0.159475	-0.651227	0.300526	0.0762821	0.356018	-0.785805	-0.944535	-1.53503	1.01967	0.658048	0.821815	-0.653168	0.790598	-0.683301	0.324598
-1.03134	-1.02116	-0.645172	0.0176212	-0.681428	0.396564	0.604915	1.00525	-0.738765	-0.931348	-1.21777	0.0058139	1.35424	0.974072	1.50174	0.525003	1.51295	1.77617	-1.82944	-1.71124	-1.71147	-1.41262	-1.80604	-2.32798	-2.03593	-2.07868	-2.32798	-2.32798	-2.32798	-1.41117	-0.596929	-1.67904	-0.728768	0.0460086	1.29528	0.0677988	0.065672	-1.05597	0.226273	-0.902017	-0.876146	-0.485686	-0.177797	0.391696	-2.00642	1.1292	0.776148	0.241747	1.41241	-0.28212
-1.00459	-0.973184	-0.87203	-1.00306	-0.817187	-1.10799	1.25065	-0.257456	1.07961	-0.303491	-0.126979	1.17894	0.0997637	-0.205114	0.976458	-0.986063	-0.546901	1.59655	-1.55225	-1.69455	-2.32798	-1.70786	-1.92422	-1.8764	-1.96108	-2.03674	-2.32798	-2.32798	-2.32798	-2.32798	-0.930149	-1.2499	-1.63591	0.0123924	-1.83809	-0.0551064	-1.39856	-1.01312	-0.477315	0.407698	-0.144863	0.162954	1.16383	1.7276	1.41931	1.75246	1.20651	1.62663	1.2752	-0.306886
-0.75068	-1.1657	-0.493229	-0.472366	-0.760876	-0.711735	-1.17274	-0.242529	0.474843	0.734904	-1.04845	1.12399	0.00423433	0.851311	-0.306521	-0.787618	-0.506623	-0.748256	-2.32798	-2.32798	-1.55959	-1.97499	-1.99563	-1.86679	-1.87859	-2.32798	-1.98857	-2.32798	-1.81595	-0.323852	-1.03778	-1.51748	-0.95712	0.165793	0.0439916	-0.203631	1.03655	-0.336854	-0.587979	0.200791	-0.0542516	0.153874	-1.56117	-1.43115	1.32972	0.907028	0.391478	-0.563232	0.630679	-0.817118
-1.31092	-1.2634	-1.18357	-1.39844	-0.220936	-0.921763	-0.506314	-0.310363	-0.223736	0.35401	-0.448077	-1.09524	0.460864	1.14209	0.430451	1.35301	1.53925	-2.32798	-1.38117	-1.92385	-2.32798	-1.28438	-2.14582	-1.91517	-1.90569	-1.36334	-2.08911	-2.32798	-1.02338	-0.841152	-0.8208	-0.224431	-0.930343	0.0190405	-0.00432968	-1.53697	-0.593982	-0.524563	-0.523518	-0.728615	-0.0236444	-1.13175	-1.31292	1.66011	-0.185781	-0.75103	0.743856	-0.801746	0.602017	0.234262
-1.04093	-1.66997	-0.708457	-1.41418	-0.780319	-0.737174	0.0901136	-1.49015	-1.84385	-1.65845	-1.54394	-1.58405	-0.901464	-0.992589	-0.342129	1.34954	0.365675	-2.32798	-1.26157	-2.04899	-2.06369	-1.94923	-2.18474	-1.93316	-1.93978	-2.32798	-1.90551	-2.05067	-1.99162	-1.97739	-0.069623	-0.733595	0.0224312	-1.41908	-1.69355	-0.0892577	-0.840461	0.510414	0.0276117	-1.89422	-2.26953	-1.36188	-2.16387	0.259802	-0.745427	-1.2543	-0.591445	0.877444	1.39461	0.839306
-1.01829	-0.856257	-1.4479	-0.48596	-1.43145	-0.525607	-1.45615	-0.354485	0.0657437	-1.72523	-1.68241	-0.286389	-1.66712	-0.0446512	1.37189	0.392677	-1.64998	-1.7171	-2.32798	-2.32798	-2.20415	-2.02246	-2.04885	-1.98107	-1.971	-2.09144	-2.07502	-2.05208	-0.754088	-1.96667	-0.415052	-1.96028	-1.13148	-0.221738	-1.47586	-1.51801	1.31771	-1.14794	1.26151	-0.233044	-0.863793	-0.758339	-1.67854	0.339189	1.75439	-1.37556	0.939574	0.329604	0.66866	-0.90527
-0.695654	-0.959773	-0.75057	-0.271194	-1.40674	-0.864345	-0.65775	-1.32955	-1.78637	-1.85837	-1.55434	-1.84065	-1.75334	-1.02206	0.29385	1.51567	-1.32513	-2.32798	-2.11071	-2.22991	-2.18378	-2.08018	-2.08266	-1.96853	-1.98075	-1.89193	-1.85727	-2.02296	-1.15427	-0.524464	0.117649	-1.96509	-0.574578	-2.11164	0.741493	-1.49459	0.474398	0.13801	-0.479676	0.0616235	0.384749	0.0563467	-0.728088	-1.35567	1.48336	1.40635	-0.368211	0.986601	1.17064	-0.42018
-0.644218	-0.620459	-0.733524	-0.789164	-1.167	-1.53601	-1.8921	-1.85984	-1.79132	-1.80304	-1.82553	-1.2427	-0.560016	1.37517	1.40851	-0.924259	-1.86403	-0.924039	0.284759	-1.48946	-2.01581	-2.24832	-2.09808	-1.98386	-1.83064	-1.77188	-1.83684	-1.83138	-1.79879	-0.395614	-0.715395	0.0890419	-1.08756	-2.32798	0.9347	0.0387397	-0.00556184	0.881286	0.229837	1.45662	0.632029	0.621757	0.745077	-0.00765162	1.77602	1.01714	2.15668	1.1615	0.989363	0.339271
-0.528759	-0.72958	-0.138853	-0.0932859	-1.32426	-0.301114	0.304846	0.271303	-0.52903	-1.87021	-1.62383	-1.64705	0.331073	1.41342	-1.9167	-1.90938	-2.09692	-2.06852	0.206313	-2.13452	-2.08735	-2.32798	-2.13048	-2.08951	-1.78347	-1.65474	-1.99875	-1.52288	-1.7131	-0.658273	-2.02908	0.346395	-1.6859	-2.10519	-2.17264	-0.467895	-0.0186422	0.189523	0.224066	0.0755538	0.693625	1.2447	0.563418	0.6733	2.62413	2.36401	-1.93466	0.755218	0.917649	-0.68662
-0.50577	-0.686776	-0.64061	-0.452968	-0.0934376	0.115793	-0.410244	0.126474	-1.18462	-1.98738	-1.41836	-0.256925	-0.604576	-1.41864	-1.20025	-1.01703	0.37566	-1.86047	-2.13733	-2.19447	-1.77417	-1.98415	-2.30341	-1.89113	-1.72436	-1.87673	-1.79897	-1.31941	-1.75034	-1.35576	-0.819764	-1.97161	0.0650913	-2.03836	-1.2559	-1.96015	-1.81133	-1.99922	-1.30521	-0.143292	1.51449	1.3707	0.699861	0.607947	0.688288	0.316941	-2.13559	-1.54169	-0.895712	-1.78626
-0.297845	-0.425616	-0.490074	-0.143632	-0.744074	-0.0616557	-1.55311	-1.57787	-1.85593	-0.661929	-0.789527	-0.199393	-1.35362	0.196597	0.62096	-1.64775	0.394742	-1.14255	-0.000346902	-1.76811	-1.77242	-1.72229	-1.53168	-1.83096	-1.61912	-1.00951	-2.00684	-1.04351	-0.95577	-1.15177	-1.85176	-0.435241	-0.440806	-2.10921	-2.05311	-0.609374	0.021021	-2.08465	-1.54589	-1.5836	-1.04364	-1.89253	1.98431	-1.76697	1.99395	-2.13357	1.17241	-1.69839	-0.125355	-1.17129
-1.83581	-1.17183	-0.697503	-1.36574	-1.80244	-0.792331	-1.6055	-0.862869	-0.717206	-0.84467	-1.38046	0.439656	-0.466477	-0.291761	0.233908	-0.73768	-1.96788	-0.845228	-1.46124	0.25062	-1.11012	-2.12406	-2.07893	-1.5981	-0.936481	-1.06732	-1.81138	-1.37339	-1.15456	-1.0759	-1.97476	-2.00283	-2.17217	0.0159588	-0.224793	-0.192983	0.0168136	0.362758	-1.37142	-1.57928	-1.00841	-1.20867	-1.24588	-1.11514	-1.97108	-2.08811	-1.71107	-1.73033	-0.662301	-1.87737
-0.694591	-1.09697	0.639233	-1.80033	-1.82824	-1.78561	-1.78968	-1.6061	-1.64067	-0.892874	-0.694389	-0.367863	-1.40987	0.0540561	-0.775858	1.25286	-1.9089	-0.735883	-2.03102	-1.96462	-2.16308	-2.13087	-1.83964	-1.57266	-0.563526	-0.899463	-1.12975	-0.863721	-1.29011	-1.35293	-0.761908	-1.61869	-2.03172	-1.66064	-1.63682	-1.35956	-0.658031	-1.28957	-1.01454	-1.34845	-1.41269	-1.43028	-1.25519	-1.70055	-1.96955	1.17289	1.18311	-2.12821	-2.04479	-1.84038
NEGR1
-1.47363	0	0	0	0	0	0	0	0	0	0	0	0	0	0	0	0	0	0	0	0	0	0	0	0	0	0	0	0	0	0	0	0	0	0	0	0	0	0	0	1.09276	0.705401	0.902285	1.51808	0	0	0	0	0	0
-1.30119	0	0	0	0	0	0	0	0	0	0	0	0	0	0	0	0	0	0	0	0	0	0	-0.772308	0.589181	0.898919	0.0685686	0.746636	0.773511	0.606871	0.307085	0.0794472	1.07021	1.74547	2.60908	2.12789	2.00229	1.19201	1.46307	-0.0199597	-0.224691	-1.09693	-0.691732	-0.200004	0.246951	0.851361	1.54571	0	0	0
0	0	0	0	0	0	0	0	0	0	0	0	0	0	0	0	0	0	0	0	-0.456944	-0.250566	-0.870962	-0.0801534	-0.0496913	0.378035	0.0647281	-0.11771	-0.0838988	0.366758	0.0959311	-0.215823	0.00493778	0.0117361	-0.041396	-0.0320595	0.240117	-0.597988	-1.55191	-0.0919506	0.0981779	0.134923	-0.189704	0.667648	0.519802	0.161637	-0.378044	0.133569	-0.333793	0
0	0	0	0	0	0	0	0	0	0	0	0	0	0	0	0	0	-1.15993	-0.662659	-0.293804	-0.0188961	-0.165876	-0.169441	-0.0686888	0.707544	0.688099	1.71715	0.471857	0.758763	-0.146856	-0.133832	0.563126	0.712108	-0.1311	0.40741	0.27608	0.591091	0.441209	0.112198	0.115939	-0.206395	1.10178	-0.275769	0.512282	0.452101	0.463706	-0.0750876	0.211057	-0.393138	-0.242539
0	0	0	0	0	0	0	0	0	0	0	0	0	0	0	0	-1.08001	0.110276	-0.359385	-0.0369262	0.579933	-0.878961	-0.168834	-0.0845298	0.624586	0.539632	1.43296	0.494874	0.537214	1.92311	1.08148	0.357342	-0.22609	0.0467505	0.119533	1.40794	-0.0483741	-0.26806	0.370412	0.876036	-0.000759722	0.158673	0.15539	0.159115	0.520394	-0.323714	0.138509	-0.343762	0.097817	0.612812
0	0	0	0	0	0	0	0	0	0	0	0	0	0	-0.817928	-2.02588	0.41583	0.524219	-1.37201	-1.2338	0.762257	0.587235	0.701179	1.83736	0.56222	2.30747	0.795528	0.515863	0.44035	0.627819	1.05193	1.34808	1.28188	0.405786	0.639067	0.263358	0.311605	-0.132766	-0.75667	0.0544734	-0.220909	0.173961	1.07695	-0.0161872	0.643176	-0.428096	0.892366	0.879635	0.0918244	-0.042145
0.70132	0	0	0	0	0	0	0	0	0	0	0	0	0	-0.0824983	0.19851	0.36319	-0.555971	-0.758621	-0.293854	1.20532	0.46731	0.472344	0.642254	1.15095	0.72886	0.838258	0.451304	0.968551	0.917643	0.420559	1.0693	1.29206	1.27471	1.04982	1.3423	0.553292	0.882175	1.77773	0.588791	0.201916	-0.0231839	1.37972	0.267105	0.093913	-0.157693	-0.0992985	-0.0600123	-0.799645	-0.641064
0.960774	0	0	0	0	0	0	0	0	0	0	0	0	-1.22226	-0.737589	-0.597624	-1.11474	-0.929389	-0.179222	0.404993	1.80897	1.21204	1.7931	0.595579	0.347354	0.197135	1.98655	0.461904	0.337819	1.33525	2.024	0.575454	1.61346	1.27589	1.58515	0.521601	0.326485	0.334633	0.346699	1.18074	1.3321	0.983003	1.33198	1.56235	1.49326	0.666317	0.692024	0.212289	-0.0364568	-0.0368999
1.21824	0	0	0	0	0	0	0	0	0	0	0	-1.14929	-0.929023	-0.0171729	-0.0606733	-0.0978098	-1.51484	0.164133	0.916625	1.32433	0.308471	1.8462	1.26771	0.656713	2.14555	2.40122	1.07444	2.282	2.32815	1.33608	0.595596	0.661662	1.06114	2.06582	1.64811	0.322485	0.526357	0.781307	1.68988	0.720297	0.653764	0.755554	-0.790712	-0.825453	0.398619	0.641601	-0.739235	-0.143304	-0.286688
0.944665	0	-1.02889	-0.259592	-0.661561	0	0	0	0	-0.611847	-0.653884	-0.776908	-0.189568	-0.197264	-0.941568	-0.446298	-0.150937	-0.471103	-0.151152	0.773973	1.85197	0.773023	0.982803	2.0191	2.45522	1.92682	2.68657	2.62341	1.84832	0.173281	0.418583	2.31337	1.66565	1.19491	-0.224536	0.738837	0.350406	1.67157	0.9692	1.2459	0.0423418	0.724355	1.15709	0.754354	0.832433	0.31554	-0.220149	-0.28751	-0.907825	-0.150348
0.373979	-1.77595	0.658866	0.434334	-0.166837	-0.0774695	-0.906578	-1.01633	-1.76417	-0.0613288	0.757164	-1.0739	-0.40484	-0.981748	-1.45102	-0.507271	-0.29992	0.516833	0.177961	1.09257	0.983532	0.690574	2.16613	0.928363	1.17387	1.16006	1.33173	0.0861646	2.44801	0.895408	2.28844	0.414309	2.0845	1.16268	1.88311	0.854933	-0.260946	-0.311003	0.378196	0.600227	0.501502	0.905782	0.972998	-0.037833	0.31821	0.524364	-0.860752	-0.307438	-0.877279	-0.3896
0.270366	0.0139291	1.60398	0.465549	-0.618856	0.135209	0.441567	0.500309	-0.0247968	-0.23841	-0.223505	-0.263242	-0.523688	-0.839262	-0.725534	-0.711908	-0.130562	-0.00680806	-0.934747	-0.361966	1.051	0.657941	0.898972	0.216361	2.72736	0.88462	2.02048	-0.00171628	0.863576	0.931395	1.48814	1.059	1.076	0.174219	1.2262	0.362769	0.62412	-0.0113419	1.00618	0.390657	0.609835	0.110044	1.15755	0.480695	-0.187181	-0.720393	-0.757611	-0.407414	-0.77901	-0.383746
-0.0233034	0.654148	-0.161918	0.139349	0.271275	0.0855324	0.51405	0.732107	0.356961	0.118	0.634048	-0.468403	-0.911938	-1.04894	-1.09498	0.138492	0.468746	-0.148908	-0.173189	-0.742365	-0.268073	0.945868	1.05266	0.140858	-0.0750642	0.0107754	0.706241	0.738191	1.51664	1.46702	-0.672748	-0.856308	-0.551199	1.04149	0.0850927	0.879306	0.757835	-0.168645	0.94917	1.02909	-0.479688	0.431596	0.941437	0.507322	-0.0787536	-0.0320164	0.0310285	-0.479447	0.186878	0.524098
0.228382	0.587224	-0.439962	0.2807	1.00479	0.247981	0.483448	0.758897	0.198991	0.633128	0.305392	0.0048124	0.477253	-0.331216	-0.506597	0.00727402	0.47783	-0.0799176	-0.534764	-0.577459	0.0543947	-0.0484022	0.2678	-0.13248	-0.452507	0.926274	-0.266795	0.509068	0.466858	0.730362	0.451983	0.308645	0.280501	0.403375	0.384396	0.399079	0.606716	0.0073238	1.06744	0.66346	0.847616	0.384305	0.0953955	-0.659011	-0.435224	0.184778	-0.226408	0.241937	0.844408	0.838048
-0.382431	0.753149	0.744191	1.59099	-0.972211	-0.540783	0.976068	0.339279	0.885102	0.2493	0.228079	-0.193078	-0.673178	-0.651468	-0.767807	-0.326859	0.213495	-0.139631	0.550918	0.374592	0.422065	-0.334972	-0.218541	1.04808	-0.391082	1.07466	1.55456	1.41438	-0.741251	0.312194	0.184777	0.658273	0.646437	0.440993	-0.168839	1.0399	0.570326	-0.611429	1.04988	1.08849	-0.616381	1.00777	0.318769	-1.96763	-1.21457	-0.0897759	-0.676779	0.341981	-0.19046	-0.425582
0.555496	0.837014	1.81406	-1.32003	-0.645512	0.753227	0.601428	0.464319	0.373759	0.334501	0.237783	0.440721	-0.304422	0.226341	-0.769525	0.559471	1.09548	0.412853	1.26179	1.59705	1.7797	1.61607	-0.279014	0.939979	0.337073	-0.706394	0.938935	1.40353	1.27503	0.838587	0.304419	1.12299	0.099062	0.456368	-1.68933	-0.202487	-0.662616	0.986029	0.914162	0.640097	-0.975522	0.278191	0.224995	-0.595281	-0.0139311	0.0413816	-1.11098	-0.408943	-0.60766	-0.207022
1.18608	-1.73649	0.684921	1.10679	1.03393	0.916919	0.951556	0.484346	0.732475	0.0232475	0.785426	0.0392624	-0.0953031	-1.77694	0.683179	-0.0146762	0.466876	0.410343	0.95563	1.33358	0.101672	-0.0314942	1.12335	0.555694	-0.497876	0.391992	-0.0256924	-0.775064	-0.399134	0.79673	-0.894105	0.265169	0.286979	0.823185	1.38947	0.597768	-0.194532	0.517417	-1.64879	0.457546	0.576218	0.463963	1.2477	-1.14848	-1.84731	-0.240555	-0.27539	-0.721837	-0.232097	-0.0624956
1.20879	-1.55127	-1.5985	0.0424826	0.885165	0.73458	0.590412	-0.407012	0.291408	-0.602963	0.88125	0.250189	-0.0788623	0.714464	-1.64311	-0.0588334	0.691778	0.73187	0.678618	-0.154376	0.813664	0.466215	0.441191	1.0791	-0.208985	0.143608	-0.659992	0.341562	0.66615	0.848683	-0.291327	0.69441	-0.892622	0.780894	0.706132	0.128242	0.216262	0.235304	-1.74817	1.17103	0.512958	0.457986	1.36998	-0.93196	-0.556287	-0.602967	-0.396653	-0.612878	-0.35705	-0.503346
1.05456	1.43542	-1.6277	0.893002	0.586165	0.52817	-0.286807	0.255426	-0.715137	-0.720788	1.09149	-0.259516	-0.494996	0.793652	0.757228	0.305114	0.308191	0.33675	-0.836388	0.963342	1.00177	1.0726	0.0670747	0.867317	0.721465	-0.439864	-0.265723	-0.267732	0.439189	-0.662861	0.411389	-0.288107	0.0894062	1.2475	-1.30581	0.753858	0.859365	0.969554	-1.42025	-1.43082	0.935644	0.488529	0.410689	-1.05619	-0.588036	-0.591075	-0.492219	-0.103898	-0.228675	-0.222092
-1.14897	-1.48061	-0.697189	0.136709	-0.925543	0.300921	-0.881149	-1.40448	0.0855004	0.137771	-0.646367	-0.599995	-1.86761	1.38834	1.33694	0.450644	0.256465	0.412027	0.516091	0.366716	0.869313	1.05168	-0.448345	0.971321	0.526098	0.150856	0.305062	-0.360115	0.977167	0.896146	-0.892623	0.715654	-0.87121	0.931697	0.631017	0.653592	0.811072	1.014	-1.24307	-0.394384	0.845914	0.948877	0.642203	-0.555288	-0.442148	0.683401	-0.496915	-0.302086	-0.388588	1.62315
-0.390442	-1.75902	-0.0658706	0.692366	-0.988569	0.139566	0.374382	0.528121	0.562088	0.452043	0.14563	-0.21385	-0.659304	0.615613	0.69113	0.333705	-0.870968	0.352252	-0.485327	0.155318	0.684396	0.601323	1.15201	0.537997	0.766457	-0.985946	-0.016082	-0.193317	1.04315	0.935898	0.825638	0.888419	0.661391	0.942832	1.16841	0.86209	0.455386	0.723966	0.641464	-0.219453	-0.204944	0.165276	0.57617	-0.650889	0.420221	-0.51277	-0.466865	-0.189568	1.70164	-0.945058
1.3849	-0.425635	-1.41319	-0.0100636	1.05911	0.891993	0.838713	0.756699	0.306426	0.248705	1.15444	0.848911	-0.22188	0.592024	-0.727304	-0.628613	0.256613	-0.326473	0.330347	-0.170684	0.482185	0.755655	0.247292	-1.51886	-0.304418	0.198877	-0.830454	0.0374095	-0.503464	0.408118	0.0696629	-0.111808	0.943382	-0.422397	1.34393	0.652179	0.484218	1.22506	1.17169	0.336481	-1.47907	1.1547	1.10354	0.920946	1.03667	0.624687	-1.32961	0.159892	-0.471453	0.632638
-1.08037	-1.37464	-1.31918	1.04128	0.439017	0.119557	0.810436	0.621855	0.415188	0.414712	-0.259212	-1.08743	-0.789109	-1.15731	-0.691243	-0.386073	0.194671	0.390615	-0.141329	0.576661	0.432164	0.334848	-1.46806	-1.2833	0.371534	0.97826	-0.0525795	1.20253	-0.991591	0.74773	0.358904	-0.120471	0.510049	-0.878534	1.00463	0.773129	1.20126	1.31778	0.686364	0.731046	-1.24989	0.566554	1.24279	-0.477736	1.07065	0.623788	-0.323863	0.518704	1.14227	-1.36041
0.589011	0.445109	-1.28041	0.299334	-0.28004	0.139426	0.813585	-1.84998	0.260128	0.726995	0.292838	-0.163276	-1.21359	-0.221475	-0.159133	-0.226381	-0.286139	-0.00453418	0.346737	0.400853	0.594129	0.439402	-1.52402	0.0402686	-0.283985	0.593031	0.658563	1.18243	-0.11741	-0.755427	-0.0616963	0.956493	-0.00658376	0.563219	1.24978	0.0184427	1.16961	1.16887	1.5076	1.32234	1.11881	-0.546764	1.25198	0.977171	0.864264	-0.00331231	0.874258	1.32419	-1.18441	1.72755
-0.0556314	-0.467293	-1.34288	0.954657	0.471965	-0.167493	0.579966	0.238287	0.261934	0.619173	0.55728	-0.704228	-0.63467	-1.02157	-0.222649	-0.127612	-0.183247	0.00988483	0.0761532	0.287028	-1.74888	0.296302	-1.82319	-1.69179	0.00469546	0.603057	0.178576	0.862854	0.858345	0.0159399	1.11582	1.13752	-0.768454	0.61485	1.18496	1.67908	1.49553	0.800449	0.355436	1.20355	0.878746	-1.80156	1.21649	1.02935	0.91823	0.831372	1.15832	-0.674479	-1.62127	-0.96162
-0.42823	-0.659274	-0.31687	0.376128	0.263953	0.466077	0.732045	0.309197	0.31867	0.604001	0.154115	0.563336	-1.17398	-0.197995	-0.18706	-0.355294	-0.165289	-0.155967	-0.033599	-0.00555724	-0.521164	-0.727555	-0.258458	-1.46601	-0.132867	0.653459	0.893652	0.0143968	1.20008	1.63538	1.61085	-0.569989	-0.512776	-0.383316	0.844537	1.05867	2.12591	1.57219	0.317868	1.009	1.01434	1.19004	-1.77638	0.00588574	1.34541	0.314397	0.184901	0.557382	-0.448813	0.882558
-1.02405	-0.449079	0.314613	0.0438452	-0.606245	-0.0163278	0.118748	0.0907332	0.338846	0.159658	0.0307295	-0.475177	0.31097	-0.184122	-0.147858	0.168694	-0.143244	-0.140757	-0.530273	0.9992	0.428011	-2.07795	-0.72425	-0.237108	0.47745	0.674775	0.947478	0.0270925	0.288971	1.7166	1.83166	2.19685	0.703845	-0.331642	-1.29986	0.0227738	1.18295	1.25896	1.61855	1.04815	1.73905	1.62514	-1.65282	-1.89901	-1.92222	1.01729	-0.206236	0.318723	0.52994	-0.368232
-0.582055	0.26978	1.11028	-0.113936	-0.00411421	-0.0433138	-0.005873	-0.0893518	-0.0540647	-1.08998	-1.27858	-0.240816	0.181698	0.275437	-0.0788896	-0.0669429	-0.120841	-0.411144	-0.695664	-0.901988	-0.43942	-0.512019	0.383732	-1.88972	0.49616	0.916348	0.663077	-0.219412	-0.479096	0.499209	1.74001	0.770407	2.23899	0.836536	0.726237	0.288539	1.67314	1.06746	0.820267	1.04643	1.2019	1.41375	-1.14112	-1.70068	-1.89473	0.395824	-0.482157	-1.86758	0.322165	-0.587279
0.109951	0.114331	0.108495	-0.18662	-0.628286	0.654893	-0.129664	0.38276	-0.777399	-0.851942	-1.123	0.212809	0.106351	0.042182	0.0731942	0.473678	-1.29322	-1.6168	0.221891	-2.05296	-1.77909	-0.749633	-2.10588	0.098343	-1.18601	0.897861	0.195906	1.2679	1.0029	0.812323	1.8213	0.791625	0.730253	1.21595	2.38323	-1.17354	1.21853	1.69241	1.71274	1.48455	1.62462	1.45836	-1.27164	-0.189568	-1.25013	0.156528	0.0265258	-0.449251	-1.04867	0.858217
0.238498	-0.599098	-0.80667	0.171852	-1.50669	-0.185579	-0.261733	-0.725551	-1.06625	-0.999441	-1.0183	-0.848108	0.421676	-0.378001	0.0653652	0.335975	-2.11312	0.291332	-0.128444	-0.401134	-0.0727974	-0.618312	0.397225	-1.67897	-0.475508	-1.75509	1.13647	1.4623	0.709641	1.92509	2.26091	2.45416	1.79771	2.74058	0.622493	-1.30583	1.7114	1.24156	1.52134	1.30082	0.81319	0.21853	-0.539757	-0.408649	-0.240732	-0.471307	0.00524081	2.05375	-0.200071	0.707366
-0.483962	-0.629623	-0.681088	0.245995	0.190196	-0.891627	-0.25471	-0.680499	-0.96981	-0.965263	-1.46746	-0.183819	-0.231436	0.0057286	0.140235	0.95013	0.380355	0.00204313	0.0715598	0.165992	-0.921927	0.0485404	-1.71589	-1.98735	-1.48848	-1.29351	1.17977	0.971943	-0.813863	1.50956	1.81961	2.50942	2.56201	2.16127	0.343197	1.35923	1.4426	1.70749	0.230663	0.816707	-0.0997974	-0.307178	-1.24356	-0.257547	-0.295589	-0.306946	-1.21101	0.664213	-0.189568	0.325338
-0.524959	-0.690053	-0.703051	-0.0917041	0.230618	-0.137474	-0.44498	-0.624958	-1.61962	-1.47704	0.00250214	1.8061	-0.118256	0.0075213	0.304168	0.548949	-0.0297465	-0.0480498	-0.14696	-0.0334538	-0.461753	0.288334	0.590964	0.232535	-1.60269	-0.727262	0.315738	-0.117887	0.555757	0.762488	1.88011	1.72747	2.37059	2.68758	2.5455	0.677277	1.54744	0.328597	1.59968	0.416176	0.663128	0.812193	-0.113745	-0.1909	-0.272266	-0.305801	-0.451584	-0.212966	1.12667	2.01481
-0.179737	-0.510895	-0.598149	-0.81782	-0.980635	-0.734224	-1.56234	-1.4532	-0.684126	-1.99296	0.171923	-0.303677	0.190779	0.139379	0.673817	-0.0167716	-1.67642	0.302521	-1.77329	-1.1023	-0.937144	-0.491206	-1.04988	-1.54139	0.327407	0.168696	0.565931	0.22218	0.981945	1.17362	1.18099	2.07596	1.62612	1.84565	1.53463	0.293276	0.4302	1.4253	0.38343	-0.178602	1.2187	0.992057	-0.109724	-0.174144	-0.151707	-0.200419	2.18186	1.10761	0.420848	-0.194461
0.596511	0.48065	-0.0496684	0.345676	-0.82083	-1.06171	-1.12633	0.185456	-1.17433	-0.288691	-1.61561	-0.284572	0.394781	-0.103593	0.46846	0.300961	-1.36293	-0.424049	-1.70164	0.332134	-0.0711605	-0.140349	0.339969	0.129222	0.0780753	0.363391	0.480451	0.465646	-0.0810364	0.838372	1.35523	1.65254	2.03185	2.22765	2.24753	0.732634	0.180898	1.5145	0.140491	0.594606	0.0673389	-0.799314	0.980689	0.077338	-0.276396	0.0829487	0.220175	0.960687	0.0306812	-0.371497
0.623902	0.61409	0.488505	-0.0133349	-0.32586	-0.295551	-0.870333	-0.904919	-1.42993	-0.74737	0.0287681	0.0248705	0.0842966	0.143796	0.207094	0.480774	-0.276354	-1.70107	-1.79151	-1.75122	-1.78692	-0.192194	0.214758	-0.521088	0.0496838	0.211824	0.201896	0.482006	0.17893	0.782261	1.12432	1.54134	1.5392	1.09626	1.77377	0.663497	-0.619468	1.39277	1.17268	1.07218	1.08073	-0.485443	0.857804	-0.00944054	0.635147	0.0768699	-0.841049	-0.706142	1.94192	1.00183
[truncated: 1,004 more rows]
[truncated: 31 more columns]

## Sheet: 2B
Original
0.902798	0	0	0	0	0	0	0	0	0	0	0	0	0	0	0	0	0	0	0	0	0	0	0	0	0	0	0	0	0	0	0	0	0	0	0	0	0	0	0	0.409288	0.465481	0.368339	0.323623	0	0	0	0	0	0
[truncated: 318 more rows]
[truncated: 31 more columns]

## Sheet: 2C
Original
-0.184275	0	0	0	0	0	0	0	0	0	0	0	0	0	0	0	0	0	0	0	0	0	0	0	0	0	0	0	0	0	0	0	0	0	0	0	0	0	0	0	0.431331	0.98473	0.638957	0.51274	0	0	0	0	0	0
[truncated: 318 more rows]
[truncated: 31 more columns]

## Sheet: 3B
	From	Type	Frequency	Method	Nrep	studyID	tissueID	Scenario
[truncated: 24 more rows]

[truncated: 58 more sheets: 3C, 3D, 3E, 4B, 4C, 4D, 5A, 5B, 5C, 5D, 6B, 6C, 6D, 6E, 6F, 6G, 7C, 7D, 7E, 7F …]
